# Supplementary material for: A Super‐Capacitive Pressure Sensor with Ultrahigh Sensitivity and Wide Linear Pressure Sensing Range for Human Bio‐Signal Detection and Electronic Skin
Source: Adv Sci (Weinh). 2025 Sep 12;12(45):e12439. doi: 10.1002/advs.202512439 (PMC12677675; doi:10.1002/advs.202512439)
Supplement: Supplementary file 6 — Supporting Information [file ADVS-12-e12439-s004.xlsx]

## Sheet: Figure 1
freq/Hz	Re(Z)/Ohm	-Im(Z)/Ohm				Uniform	pressure (kPa)	A (mm2)	Hierarchical+Flat	pressure (kPa)	A (mm2)	Hierarchical+Curvy	pressure (kPa)	A (mm2)
100004	11.7856	1.4708					0	0		0	0		0	0
67389.8	12.0796	1.75533					49.68	0.09625		51.3529	0.02451		52.9958	0.04172
45409	12.4119	2.12419					100.71	0.13099		101.32	0.04885		100.174	0.07298
30600.5	12.7926	2.61252					153.49	0.15798		153.124	0.07053		148.708	0.09718
20616.8	13.2394	3.26011					201.77	0.18132		197.061	0.08644		198.792	0.11846
13899.2	13.7505	4.12146					247.68	0.19681		246.796	0.10215		247.362	0.1352
9362.24	14.3786	5.29606					300.91	0.2165		302.961	0.11752		306.415	0.15321
6307.74	15.1117	6.88742					346.09	0.23241		351.244	0.12943		355.226	0.16681
4251.36	16.0001	9.08072					396.15	0.24847		404.079	0.14175		407.805	0.18045
2865.92	17.0717	12.1168					451.48	0.26058		441.676	0.15016		444.943	0.18958
1930.62	18.4209	16.3853					512.53	0.27704		501.239	0.16304		503.577	0.20334
1301.25	20.1081	22.3544					556.6	0.28954		543.139	0.17185		544.532	0.21257
876.963	22.2613	30.7063					603.48	0.30217		608.776	0.18534		608.916	0.22667
590.946	25.0949	42.5153					653.39	0.31078		654.647	0.19464		661.73	0.2385
398.089	28.8906	59.2132					706.38	0.32373		701.984	0.20416		691.585	0.24529
268.198	34.0034	82.8742					762.63	0.33263		750.354	0.21384		754.162	0.25957
180.752	40.8565	116.057					791.99	0.34139		800.853	0.22386		818.177	0.27415
121.833	50.695	163.162					822.24	0.34595
82.0749	64.312	229.887
55.3008	83.1511	323.668
37.2785	109.968	456.062
25.1206	147.321	643.693
16.9224	199.767	909.683
11.4051	274.303	1284.39
7.68945	384.13	1819.69
5.17727	548.313	2575.84
3.49162	800.469	3639.29
2.3521	1184.56	5132.74
1.58533	1769.99	7218.88
1.0675	2703.65	10119.7
0.720046	4111.51	14082.9
0.484887	6198.47	19541.5
0.326719	9710.21	26742.9
0.220133	14585.6	36573
0.148456	20488.2	50049.8
0.0999518	29084	67184

## Sheet: Figure 3
(a)	Pressure (kPa)	Cap (nF)		Pressure (kPa)	Cap (nF)		Pressure (kPa)	Cap (nF)	(b)	Pressure (kPa)	Cap (nF)		Pressure (kPa)	Cap (nF)		Pressure (kPa)	Cap (nF)	(c)	Time (s)	Cs (nF)	(d)	Time (s)	Cs (nF)	(e)	Time (s)	Cs (nF)		Time (s)	Cs (nF)		Time (s)	Cs (nF)	(f)	Time (s)	Cs (nF)		Time (s)	Cs (nF)		Time (s)	Cs (nF)		Time (s)	Cs (nF)	(g)	Time (s)	Cs (nF)	(h)	Time (s)
	0	0		0	0		0	0		0	0		0	0		0	0		0	0		0	0		0	0		34.95	0		69.893	0		0	0		17.386	0		35.485	0		55.472	0		0	0		0
	26.8006	1413		10.3968	244		10.52	253		10.52	253		11.6444	208		11.629	355		0.06967	0		0.0694	0.001		0.068	0.71		35.017	1.82		69.957	0.49		0.06739	136.4		17.4511	246.6		35.5497	102		55.54	374.3		0.06671	112		0.06776
	53.4472	2795		20.7782	529		21.04	732		21.04	732		23.2734	580		23.258	759		0.13933	0		0.1388	0.001		0.136	1.84		35.085	3.88		70.021	20.55		0.13478	392.9		17.5162	522.1		35.6144	245.3		55.607	1161.3		0.13342	205		0.13553
	80.0938	4177		31.175	827		31.56	1138		31.56	1138		34.9178	951		34.8716	1120		0.209	0		0.20819	0.001		0.204	4.57		35.152	11.38		70.086	31.49		0.20217	610.1		17.5813	871.1		35.6791	1230.8		55.674	2338.2		0.20013	308		0.20329
	106.74	5601		41.5718	1201		42.08	1626		42.08	1626		46.5468	1353		46.5006	1555		0.27866	0		0.27759	0.001		0.271	6.67		35.219	16.92		70.15	42.82		0.26956	771.6		17.6464	1422.2		35.7438	2156		55.742	4539.7		0.26684	723		0.27106
	133.387	6866		51.9531	1548		52.5846	2160		52.5846	2160		58.1912	1655		58.1296	2016		0.34833	0		0.34699	0.001		0.339	9.22		35.287	23.94		70.214	51.96		0.33694	975.1		17.7115	1825		35.8085	3186.7		55.809	6423.5		0.33354	1211		0.33882
	160.188	8110		62.3499	1792		63.1046	2498		63.1046	2498		69.8202	2126		69.7586	2505		0.41799	0		0.41639	0.001		0.407	11.12		35.354	28.17		70.278	57.63		0.40433	1183.5		17.7766	2308.2		35.8731	4111.2		55.876	8910.1		0.40025	2015		0.40658
	186.834	9326		72.7313	2024		73.6247	2975		73.6247	2975		81.4646	2551		81.3722	3007		0.48766	0		0.48579	0		0.475	13.52		35.421	33.77		70.343	63.95		0.47172	1355.5		17.8417	2883.5		35.9378	4995.1		55.944	11110.4		0.46696	2787		0.47435
	213.481	10520		83.1281	2395		84.1447	3318		84.1447	3318		93.0936	3054		93.0012	3480		0.55733	0		0.55519	0		0.543	15.98		35.489	38.65		70.407	68.39		0.53911	1589.5		17.9068	3338.9		36.0025	6159.1		56.011	12674.5		0.53367	3257		0.54211
	240.127	11720		93.5249	2683		94.6647	3590		94.6647	3590		104.738	3471		104.63	3973		0.62699	0		0.62458	0		0.611	17.67		35.556	41.92		70.471	73.84		0.6065	1769.1		17.9719	3952.7		36.0672	7018.6		56.078	14589.2		0.60038	3872		0.60988
	266.774	12706		103.906	2943		105.185	3949		105.185	3949		116.367	3838		116.259	4505		0.69666	0		0.69398	0.001		0.679	19.9		35.623	45.86		70.535	77.44		0.67389	2030		18.0371	4461.9		36.1319	8049		56.145	15843.8		0.66709	4467		0.67764
	293.574	13714		114.303	3268		115.705	4276		115.705	4276		128.011	4344		127.873	5051		0.76632	0		0.76338	0.001		0.747	21.61		35.691	48.63		70.6	82.19		0.74128	2298.6		18.1022	5090.5		36.1965	8814		56.213	17184.5		0.7338	4951		0.74541
	320.221	14681		124.7	3683		126.209	4689		126.209	4689		139.64	4808		139.502	5521		0.83599	0		0.83278	0.001		0.814	23.82		35.758	51.98		70.664	86.27		0.80867	2491.7		18.1673	5524.1		36.2612	9864.7		56.28	18125.5		0.80051	5661		0.81317
	346.868	15660		135.081	4000		136.729	4990		136.729	4990		151.285	5311		151.131	6037		0.90565	0		0.90218	0.001		0.882	26.01		35.825	54.38		70.728	89.41		0.87605	2669.3		18.2324	6127.9		36.3259	10519.6		56.347	19250.9		0.86721	6226		0.88093
	373.514	16464		145.478	4428		147.249	5436		147.249	5436		162.914	5961		162.76	6515		0.97532	0		0.97158	0		0.95	27.58		35.893	57.71		70.792	93.15		0.94344	2819		18.2975	6680.8		36.3906	11364.4		56.415	19954.1		0.93392	7005		0.9487
	400.161	17447		155.859	4758		157.769	5871		157.769	5871		174.558	6355		174.373	6912		1.045	0		1.041	0		1.018	29.53		35.96	59.95		70.857	95.65		1.0108	2963.3		18.3626	7112.9		36.4553	12061.6		56.482	20835.6		1.0006	7460		1.0165
	426.961	18302		166.256	5197		168.289	6188		168.289	6188		186.187	6896		186.002	7389		1.1147	0		1.1104	0		1.086	30.76		36.027	62.83		70.921	97.71		1.0782	3038.7		18.4277	7718.2		36.52	12564.4		56.549	21614.6		1.0673	8029		1.0842
	453.608	19069		176.653	5610		178.809	6642		178.809	6642		197.832	7507		197.631	7973		1.1843	0		1.1798	0.001		1.154	31.51		36.095	65.08		70.985	98.49		1.1456	3076.7		18.4928	8051.4		36.5846	13157.2		56.616	22059.4		1.134	8541		1.152
	480.255	19804		187.034	5944		189.329	6949		189.329	6949		209.461	7839		209.26	8375		1.254	0		1.2492	0.001		1.222	32.09		36.162	65.87		71.049	99.25		1.213	3123.6		18.5579	8265.3		36.6493	13427.2		56.684	22389.5		1.2008	8832		1.2198
	506.901	20387		197.431	6386		199.849	7374		199.849	7374		221.105	8326		220.889	8832		1.3236	0		1.3186	0.001		1.289	32.12		36.229	66.61		71.114	99.74		1.2804	3156.9		18.623	8362.7		36.714	13624		56.751	22533		1.2675	9161		1.2875
	533.548	20992		207.828	6711		210.354	7790		210.354	7790		232.734	8898		232.503	9353		1.3933	0		1.388	0.001		1.357	31.38		36.297	67		71.178	100.03		1.3478	3205.5		18.6881	8482.1		36.7787	13728.4		56.818	22670.3		1.3342	9399		1.3553
	560.348	21428		218.209	7134		220.874	8092		220.874	8092		244.378	9254		244.132	9714		1.463	0		1.4574	0.001		1.425	30.51		36.364	67.37		71.242	100.34		1.4152	3231.1		18.7532	8567.9		36.8434	13842.4		56.886	22754.4		1.4009	9658		1.423
	586.995	21963		228.606	7530		231.394	8511		231.394	8511		256.007	9726		255.761	10162		1.5396	0		1.5268	0.002		1.493	29.03		36.431	67.58		71.306	100.46		1.4826	3262.5		18.8183	8617.4		36.908	13908.4		56.953	22871.2		1.4676	9834		1.4908
	613.641	22377		238.987	7852		241.914	8783		241.914	8783		267.652	10213		267.39	10522		1.6123	0.001		1.5962	231.93		1.561	27.2		36.499	67.85		71.37	99.77		1.5499	3282.5		18.8834	8675.6		36.9727	13980.4		57.02	22938.9		1.5343	10047		1.5586
	640.288	22818		249.384	8263		252.434	9192		252.434	9192		279.281	10553		279.004	10994		1.672	3385.24		1.6656	235.44		1.629	25.8		36.566	67.87		71.435	97.97		1.6173	3295.9		18.9485	8710.5		37.0374	14038		57.088	23014.7		1.601	10190		1.6263
	666.935	23215		259.781	8573		262.954	9562		262.954	9562		290.925	11002		290.633	11373		1.7416	3467.31		1.735	235.76		1.697	23.56		36.633	66.92		71.499	96.03		1.6847	3248.8		19.0136	8655.2		37.1021	14074		57.155	23078.3		1.6677	10343		1.6941
	693.735	23488		270.162	8959		273.474	9840		273.474	9840		302.57	11427		302.262	11822		1.8113	3471.3		1.8044	236.17		1.765	21.76		36.701	65.55		71.563	92.69		1.7521	3167.3		19.0787	8371.5		37.1668	14051.2		57.222	23117.2		1.7344	10463		1.7619
	720.382	23827		280.559	9308		283.994	10229		283.994	10229		314.199	11960		313.891	12208		1.881	3468.82		1.8738	236.42		1.832	19.2		36.768	63.39		71.627	89.97		1.8195	3054.6		19.1439	7763.3		37.2315	13805.2		57.289	23057.8		1.8011	10546		1.8296
	747.028	24096		290.956	9574		294.499	10513		294.499	10513		325.843	12416		325.504	12521		1.9506	3471.38		1.9432	236.78		1.9	16.65		36.835	60.75		71.692	85.83		1.8869	2879		19.209	7289		37.2961	13288		57.357	22826.1		1.8678	10640		1.8974
	773.675	24303		301.337	9944		305.019	10890		305.019	10890		337.472	12749		337.133	12913		2.0203	3471.38		2.0125	236.99		1.968	14.71		36.902	58.58		71.756	81.29		1.9543	2649.2		19.2741	6624		37.3608	12836.8		57.424	22252.1		1.9346	10696		1.9652
	800.322	24603		311.734	10199		315.539	11165		315.539	11165		349.116	13228		348.762	13312		2.09	3471.68		2.0819	237.26		2.036	11.55		36.97	55.23		71.82	77.29		2.0217	2434.3		19.3392	5867.4		37.4255	12086.8		57.491	21702.7		2.0013	10758		2.0329
	827.122	24937		322.116	10542		326.059	11522		326.059	11522		360.745	13676		360.391	13646		2.1596	3474.03		2.1513	237.47		2.104	8.9		37.037	52.62		71.884	70.85		2.0891	2177.9		19.4043	5343.6		37.4902	11474.8		57.559	20843.8		2.068	10791		2.1007
	853.769	25155		332.512	10792		336.579	11868		336.579	11968		372.39	14024		372.005	14007		2.2293	3472.1		2.2207	237.61		2.172	5.23		37.104	48.71		71.949	65.73		2.1564	1877.1		19.4694	4571.2		37.5549	10526.8		57.626	19728.6		2.1347	10837		2.1685
	880.415	25363		342.909	11145		347.099	12268		347.099	12268		384.019	14426		383.634	14403		2.299	3475.33		2.2901	237.86		2.24	4.33		37.172	45.57		72.013	57.22		2.2238	1678.8		19.5345	4009.6		37.6195	9717.4		57.693	18804		2.2014	10869		2.2362
	907.062	25675		353.291	11380		357.619	12694		357.619	12694		395.663	14743		395.263	14746		2.3686	3475.88		2.3595	238.04		2.307	3.96		37.239	40.39		72.077	45.37		2.2912	1420.7		19.5996	3299.1		37.6842	8572.2		57.761	17260.4		2.2681	10890		2.304
	933.708	26006		363.687	11697		368.139	13058		368.139	13058		407.292	15176		406.892	15094		2.4383	3475.04		2.4289	238.25		2.375	3.53		37.306	36.43		72.141	35.53		2.3586	1238.4		19.6647	2757.1		37.7489	7292.3		57.828	15886.9		2.3348	10906		2.3717
	960.509	26188		374.084	12051		378.643	13455		378.643	13455		418.937	15593		418.505	15542		2.508	3477.85		2.4983	238.36		2.443	3.28		37.374	29.99		72.206	14.21		2.426	999.7		19.7298	2273.6		37.8136	6294.6		57.895	13849.2		2.4015	10919		2.4395
	987.156	26410		384.465	12280		389.163	13945		389.163	13845		430.566	16104		430.134	15828		2.5776	3475.2		2.5677	238.57		2.511	2.99		37.441	21.7		72.27	11.12		2.4934	819.2		19.7949	1745.1		37.8783	4804.9		57.962	11690.5		2.4682	10930		2.5073
	1013.8	26600		394.862	12558		399.683	14224		399.683	14224		442.21	16405		441.763	16205		2.6473	3479.99		2.6371	238.78		2.579	2.7		37.508	14.47		72.334	9.15		2.5608	542.9		19.86	1130		37.943	4020.6		58.03	8561.8		2.5349	10936		2.575
				405.244	12781		410.203	14606		410.203	14606		453.839	16776		453.392	16563		2.717	3475.75		2.7065	238.93		2.647	2.5		37.576	3.48		72.398	7.9		2.6282	355.3		19.9251	705.8		38.0076	3002.6		58.097	6409.1		2.6016	10941		2.6428
				415.64	13072		420.723	14903		420.723	14903		465.483	17148		465.006	16924		2.7866	3482.39		2.7759	239.11		2.715	2.01		37.643	2.43		72.463	7.09		2.6956	123.3		19.9902	137.9		38.0723	2179.8		58.164	3600.8		2.6684	10945		2.7106
				426.037	13284		431.243	15337		431.243	15337		477.112	17550		476.635	17318		2.8563	3476.47		2.8453	239.31		2.782	1.61		37.71	1.85		72.527	6.13		2.7629	97.4		20.0553	36.5		38.137	784.6		58.232	1486.3		2.7351	10950		2.7783
				436.419	13554		441.763	15627		441.763	15627		488.757	17982		488.264	17582		2.926	3484.03		2.9147	239.43		2.85	1.18		37.778	1.45		72.591	5.45		2.8303	80.2		20.1204	44		38.2017	618.8		58.299	203.4		2.8018	10945		2.8461
				446.815	13826		452.283	16024		452.283	16024		500.386	18253		499.893	17926		2.9956	3478.02		2.9841	239.59		2.918	0.38		37.845	1.19		72.655	4.68		2.8977	70.6		20.1855	55.3		38.2664	518.3		58.366	12.3		2.8685	10940		2.9139
				457.197	14022		462.788	16418		462.788	16418		512.03	18608		511.507	18187		3.0653	3485.16		3.0535	239.68		2.986	0.23		37.912	1.03		72.72	4		2.9651	62.4		20.2507	63.3		38.331	441.6		58.433	36.7		2.9352	10924		2.9816
				467.594	14279		473.308	16736		473.308	16736		523.659	18965		523.136	18592		3.135	3479.24		3.1229	239.85		3.054	0		37.98	0.87		72.784	3.46		3.0325	52		20.3158	69.7		38.3957	399.4		58.501	62.5		3.0019	10903		3.0494
				477.99	14485		483.828	17168		483.828	17168		535.304	19304		534.765	18933		3.2046	3486.46		3.1923	239.99		3.122	1.34		38.047	0.71		72.848	2.73		3.0999	47.2		20.3809	74.5		38.4604	354.4		58.568	77.1		3.0686	10867		3.1171
				488.372	14741		494.348	17477		494.348	17477		546.933	19661		546.394	19313		3.2743	3480.71		3.2617	240.13		3.19	3.87		38.114	0.61		72.912	2.37		3.1673	39.9		20.446	78.2		38.5251	325.3		58.635	98.8		3.1353	10822		3.1849
				498.769	14911		504.868	17923		504.868	17923		558.577	20016		558.007	19589		3.344	3486.92		3.3311	240.23		3.258	5.99		38.182	0.5		72.976	1.81		3.2347	34.8		20.5111	80.6		38.5898	292.7		58.703	109.7		3.202	10775		3.2527
				509.165	15151		515.388	18232		515.388	18232		570.206	20294		569.636	19924		3.4136	3482.55		3.4005	240.37		3.325	8.62		38.249	0.48		73.041	1.25		3.3021	28.5		20.5762	82.2		38.6545	270.7		58.77	118.3		3.2687	10699		3.3204
				519.547	15404		525.908	18648		525.908	18648		581.85	20634		581.265	20289		3.4833	3487.76		3.4699	240.51		3.393	11.43		38.316	0.48		73.105	1		3.3694	26.4		20.6413	83.3		38.7191	240.1		58.837	127.9		3.3354	10627		3.3882
				529.943	15573		536.413	19048		536.413	19048		593.479	20889		592.894	20588		3.5529	3485.2		3.5393	240.6		3.461	13.3		38.384	0.53		73.169	0.52		3.4368	25.7		20.7064	83.8		38.7838	221.4		58.905	130		3.4021	10508		3.456
				540.325	15834		546.933	19343		546.933	19343		605.124	21314		604.508	20895		3.6226	3488.64		3.6087	240.71		3.529	15.68		38.451	5.52		73.233	0.14		3.5042	48.5		20.7715	89.6		38.8485	200.9		58.972	139.6		3.4689	10410		3.5237
				550.722	16007		557.453	19738		557.453	19738		616.753	21655		616.137	21221		3.6923	3487.8		3.6781	240.85		3.597	18.11		38.518	11.51		73.298	0.17		3.5716	281.1		20.8366	94.6		38.9132	177.1		59.039	149.9		3.5356	10265		3.5915
				561.118	16242		567.973	20024		567.973	20024		628.397	22057		627.766	21451		3.7619	3489.02		3.7475	240.95		3.665	19.84		38.586	19.35		73.362	0.05		3.639	530.3		20.9017	98.8		38.9779	161.2		59.106	162.8		3.6023	10092		3.6593
				571.5	16463		578.493	20405		578.493	20405		640.026	22366		639.395	21811		3.8316	3489.36		3.8169	241.09		3.733	22.04		38.653	26.29		73.426	0		3.7064	690.4		20.9668	278.2		39.0425	142		59.174	225.9		3.669	9937		3.727
				581.897	16649		589.013	20687		589.013	20687		651.671	22683		651.008	22125		3.9013	3490.7		3.8863	241.15		3.8	23.57		38.72	30.68		73.49	16.55		3.7738	891.2		21.0319	782.6		39.1072	128.2		59.241	983.6		3.7357	9687		3.7948
				592.293	16878		599.533	21089		599.533	21089		663.3	22985		662.637	22392		3.9709	3491.38		3.9557	241.28		3.868	25.51		38.788	35.98		73.555	28.74		3.8412	1096.7		21.097	1303.5		39.1719	111.5		59.308	2875.9		3.8024	9460		3.8626
				602.675	17049		610.053	21356		610.053	21356		674.944	23247		674.266	22684		4.0406	3491.54		4.0251	242.67		3.936	27.04		38.855	39.49		73.619	41.96		3.9086	1249		21.1621	1696.4		39.2366	100.8		59.376	4526.4		3.8691	9078		3.9303
				613.072	17265		620.557	21715		620.557	21715		686.573	23518		685.895	23027		4.1103	3492.55		4.0945	243.22		4.004	28.62		38.922	43.59		73.683	49.64		3.9759	1470.3		21.2272	2234.5		39.3013	82.3		59.443	7049.5		3.9358	8773		3.9981
				623.453	17492		631.077	22113		631.077	22113		698.217	23758		697.524	23307		4.1799	3493.6		4.1639	243.85		4.072	29.5		38.99	46.49		73.747	58.19		4.0433	1632.9		21.2923	2623.5		39.366	71.3		59.51	9519.6		4.0025	8266		4.0658
				633.85	17655		641.597	22396		641.597	22396		709.846	24044		709.138	23605		4.2496	3494.57		4.2333	244.32		4.14	29.97		39.057	50.48		73.812	65.72		4.1107	1866.1		21.3574	3207.5		39.4306	56.6		59.578	11313.3		4.0692	7604		4.1336
				644.247	17882		652.117	22782		652.117	22782		721.491	24384		720.767	23940		4.3193	3495.66		4.3027	244.47		4.208	30.55		39.124	53.09		73.876	69.99		4.1781	2046.9		21.4226	3649.1		39.4953	48.5		59.645	13232.1		4.1359	7037		4.2014
				654.628	18042		662.637	23054		662.637	23054		733.12	24608		732.396	24228		4.3889	3496.12		4.3721	244.6		4.275	30.92		39.192	56.44		73.94	75.43		4.2455	2330.2		21.4877	4288.2		39.56	44		59.712	14667.1		4.2027	6276		4.2691
				665.025	18257		673.157	23404		673.157	23404		744.764	24909		744.025	24550		4.4586	3497.17		4.4415	244.69		4.343	31.3		39.259	59.37		74.004	79.31		4.3129	2505.7		21.5528	4727.2		39.6247	327		59.779	16317.4		4.2694	5668		4.3369
				675.422	18461		683.677	23639		683.677	23639		756.393	25157		755.638	24798		4.5283	3497.55		4.5109	244.79		4.411	31.59		39.326	61.56		74.068	83.94		4.3803	2681.1		21.6179	5362.6		39.6894	1111.9		59.847	17323.9		4.3361	4901		4.4047
				685.803	18635		694.197	23960		694.197	23960		768.038	25482		767.267	25092		4.5979	3498.77		4.5803	244.86		4.479	31.89		39.394	64.44		74.133	88.1		4.4477	2861.6		21.683	5953.3		39.754	2193.8		59.914	18537.5		4.4028	4335		4.4724
				696.2	18843		704.702	24269		704.702	24269		779.667	25807		778.896	25402		4.6676	3498.72		4.6497	244.94		4.547	32.13		39.461	65.66		74.197	91.1		4.5151	2958.7		21.7481	6402.9		39.8187	3027.7		59.981	19566.6		4.4695	3614		4.5402
				706.581	18997		715.222	24509		715.222	24509		791.311	26039		790.525	25742		4.7373	3500.61		4.7191	245.02		4.615	32.26		39.528	66.53		74.261	94.89		4.5824	3035.6		21.8132	6987.8		39.8834	4035.7		60.049	20290.3		4.5362	3067		4.608
				716.978	19201		725.742	24817		725.742	24817		802.94	26301		802.139	26055		4.8069	3500.7		4.7885	245.12		4.683	32.33		39.596	67.03		74.326	97.43		4.6498	3074.8		21.8783	7440.3		39.9481	4904.8		60.116	21194.3		4.6029	2516		4.6757
				727.375	19389		736.262	25052		736.262	25052								4.8766	3503.68		4.8579	245.2		4.751	31.9		39.663	67.53		74.39	99.74		4.7172	3123.5		21.9434	8048.5		40.0128	6092.5		60.183	21739.6		4.6696	2131		4.7435
				737.756	19537		746.782	25347		746.782	25347								4.9463	3503.55		4.9273	245.23		4.818	30.84		39.73	67.82		74.454	100.7		4.7846	3157.4		22.0085	8215.8		40.0775	7337.8		60.25	22256.2		4.7363	1699		4.8113
				748.153	19726		757.302	25548		757.302	25548								5.0159	3504.31		4.9967	245.32		4.886	29.87		39.798	68.16		74.518	101.17		4.852	3207.2		22.0736	8368.6		40.1421	8186.6		60.318	22444.8		4.803	588		4.879
				758.534	19876		767.822	25832		767.822	25832								5.0856	3506.54		5.0661	245.38		4.954	28.02		39.865	68.4		74.582	101.71		4.9194	3237.6		22.1387	8486.4		40.2068	9244.9		60.385	22608.8		4.8697	175		4.9468
				768.931	20051		778.342	26129		778.342	26129								5.1553	3505.49		5.1355	245.46		5.022	26.15		39.932	68.53		74.647	101.99		4.9868	3266.7		22.2038	8554.8		40.2715	9950.5		60.452	22735.9		4.9364	18		5.0145
				779.328	20224		788.847	26344		788.847	26344								5.2249	3508.09		5.2049	245.56		5.09	24.41		40	68.67		74.711	102.27		5.0542	3286.2		22.2689	8623.2		40.3362	10838.8		60.52	22817.9		5.0032	59		5.0823
				789.709	20363		799.367	26625		799.367	26625								5.2946	3507.67		5.2743	245.61		5.158	21.88		40.067	68.75		74.775	102.48		5.1216	3297.3		22.334	8668.3		40.4009	11431.6		60.587	22920.4		5.0699	84		5.1501
				800.106	20529		809.887	26824		809.887	26824								5.3643	3509.77		5.3437	245.69		5.226	19.93		40.134	67.95		74.839	102.57		5.1889	3252.6		22.3991	8711.9		40.4655	12236.8		60.654	22979.9		5.1366	167		5.2178
				810.503	20670		820.407	27086											5.4339	3509.52		5.4131	245.79		5.293	17.54		40.202	66.71		74.904	101.77		5.2563	3174.1		22.4642	8735.3		40.5302	12731.2		60.722	23055.7		5.2033	339		5.2856
				820.884	20837		830.927	27336											5.5036	3511.2		5.4825	245.85		5.361	15.01		40.269	64.13		74.968	100.44		5.3237	3061.9		22.5294	8464.6		40.5949	13344.4		60.789	23117.2		5.27	853		5.3534
				831.281	20969		841.447	27526											5.5733	3513.93		5.5519	245.93		5.429	12.76		40.336	61.3		75.032	97.94		5.3911	2918.6		22.5945	8079		40.6596	13643.2		60.856	23154.1		5.3367	1374		5.4211
				841.662	21138		851.967	27785											5.6429	3513.09		5.6213	246.01		5.497	9.7		40.404	59.08		75.096	94.94		5.4585	2692.6		22.6596	7430.1		40.7243	13811.2		60.923	23203.3		5.4034	2081		5.4889
				852.059	21348		862.487	27945											5.7126	3515.15		5.6907	246.07		5.565	6.9		40.471	55.84		75.161	92.28		5.5259	2409.3		22.7247	6769.5		40.789	13913.2		60.991	23221.8		5.4701	2811		5.5567
				862.456	21471		872.991	28211											5.7822	3514.94		5.7601	246.19		5.633	3.76		40.538	53.2		75.225	88.07		5.5933	2212.4		22.7898	6254.5		40.8536	13973.2		61.058	23121.3		5.5368	3292		5.6244
				872.837	21624		883.511	28531											5.8519	3516.7		5.8295	246.24		5.701	3.03		40.606	48.92		75.289	84.66		5.6607	1912.3		22.8549	5516.8		40.9183	14041.6		61.125	22836.4		5.6035	3902		5.6922
				883.234	21774		894.031	28721											5.9216	3517.62		5.8989	246.33		5.768	2.51		40.673	45.72		75.353	79.23		5.7281	1714.9		22.92	4984.3		40.983	14082.4		61.193	22229.6		5.6702	4345		5.7599
				893.631	21882		904.551	28958											5.9912	3518.34		5.9682	246.4		5.836	2.12		40.74	40.84		75.418	72.93		5.7954	1466.2		22.9851	4251.1		41.0477	14128		61.26	21346		5.737	4996		5.8277
				904.012	22027		915.071	29177											6.0609	3520.48		6.0376	246.48		5.904	1.86		40.807	36.8		75.482	67.37		5.8628	1268.3		23.0502	3683.8		41.1124	14156.8		61.327	20620.3		5.8037	5738		5.8955
				914.409	22131		925.591	29450											6.1306	3520.02		6.107	246.57		5.972	1.51		40.875	30.44		75.546	57.74		5.9302	993.3		23.1153	2871.6		41.177	14191.6		61.394	19390.3		5.8704	6296		5.9632
				924.79	22272		936.111	29647											6.2002	3522.71		6.1764	246.64		6.04	1.31		40.942	22.92		75.61	48.85		5.9976	803.2		23.1804	2465		41.2417	14210.8		61.462	18310		5.9371	7041		6.031
				935.187	22375		946.631	30003											6.2699	3522.41		6.2458	246.73		6.108	1.05		41.01	15.58		75.674	35.59		6.065	528.1		23.2455	1819.8		41.3064	14048.8		61.529	16594.1		6.0038	7505		6.0988
				945.584	22525		957.136	30157											6.3396	3525.35		6.3152	247.02		6.176	0.78		41.077	4.2		75.739	15.53		6.1324	262.5		23.3106	1205.9		41.3711	13528		61.596	14587.2		6.0705	8098		6.1665
				955.965	22623		967.656	30349											6.4092	3525.06		6.3846	247.2		6.244	0.6		41.144	2.85		75.803	11.42		6.1998	133.6		23.3757	796.4		41.4358	13090		61.664	12508.5		6.1372	8473		6.2343
				966.362	22753		978.176	30488											6.4789	3527.87		6.454	247.24		6.311	0.38		41.211	2.06		75.867	9.35		6.2672	108		23.4408	166.1		41.5005	12372.4		61.731	9652.8		6.2039	8897		6.3021
				976.759	22894		988.696	30748											6.5486	3527.07		6.5234	247.31		6.379	0.25		41.279	1.8		75.931	8.31		6.3346	95.2		23.5059	63.8		41.5651	11806		61.798	7320.1		6.2706	9200		6.3698
				987.14	22999		999.216	30884											6.6182	3528		6.5928	247.43		6.447	0.1		41.346	1.53		75.996	7.19		6.4019	82		23.571	69.7		41.6298	10915.6		61.866	4102.5		6.3373	9451		6.4376
				997.537	23144		1009.74	31181											6.6879	3529.34		6.6622	247.53		6.515	0		41.413	1.4		76.06	6.43		6.4693	76.8		23.6361	76.4		41.6945	10170.4		61.933	2431.1		6.404	9724		6.5054
				1007.92	23228			--											6.7576	3530.98		6.7316	247.65		6.583	1.49		41.481	1.24		76.124	5.54		6.5367	66.2		23.7013	88.1		41.7592	8932.9		62	211.2		6.4707	9894		6.5731
																			6.8272	3531.65		6.801	247.55		6.651	3.78		41.548	1.11		76.188	4.8		6.6041	56.8		23.7664	95.3		41.8239	7987.9		62.067	7.4		6.5375	10105		6.6409
																			6.8969	3533.54		6.8704	247.96		6.719	5.9		41.615	1.03		76.253	4.23		6.6715	50.5		23.8315	104.3		41.8885	6668.9		62.135	27.5		6.6042	10244		6.7086
																			6.9666	3534.93		6.9398	248.94		6.786	8.79		41.683	0.95		76.317	3.62		6.7389	42.8		23.8966	110		41.9532	5595.2		62.202	47.6		6.6709	10397		6.7764
																			7.0362	3535.39		7.0092	248.99		6.854	11.68		41.75	0.95		76.381	3.15		6.8063	37		23.9617	113.8		42.0179	4258.7		62.269	65		6.7376	10502		6.8442
																			7.1059	3537.87		7.0786	248.84		6.922	13.6		41.817	0.95		76.445	2.59		6.8737	35.7		24.0268	113.9		42.0826	3346.1		62.337	85.3		6.8043	10582		6.9119
																			7.1756	3537.36		7.148	248.93		6.99	16.09		41.885	0.95		76.51	2.03		6.9411	37.1		24.0919	115.2		42.1473	2476.7		62.404	95.9		6.871	10664		6.9797
																			7.2452	3539.8		7.2174	248.89		7.058	17.66		41.952	4.2		76.574	1.65		7.0084	155.9		24.157	115		42.212	1268		62.471	100		6.9377	10721		7.0475
																			7.3149	3540.89		7.2868	248.88		7.126	20.12		42.019	10.19		76.638	1.32		7.0758	382.2		24.2221	113.8		42.2766	681.7		62.539	105.8		7.0044	10773		7.1152
																			7.3846	3541.94		7.3562	248.91		7.194	21.86		42.087	17.9		76.702	1.12		7.1432	556		24.2872	118.1		42.3413	535.3		62.606	107		7.0711	10809		7.183
																			7.4542	3543.29		7.4256	248.92		7.262	23.95		42.154	23.07		76.767	0.89		7.2106	767.2		24.3523	122		42.406	463.1		62.673	108.2		7.1378	10854		7.2508
																			7.5239	3543.96		7.495	248.99		7.329	25.94		42.221	29.07		76.831	6.95		7.278	913.3		24.4174	153.5		42.4707	393.4		62.74	116.6		7.2045	10876		7.3185
																			7.5936	3546.02		7.5644	248.99		7.397	27.41		42.289	34.4		76.895	19.78		7.3454	1113.2		24.4825	579.1		42.5354	356.2		62.808	123.2		7.2713	10899		7.3863
																			7.6632	3544.93		7.6338	249.05		7.465	29.05		42.356	38.02		76.959	34.56		7.4128	1268.1		24.5476	969		42.6	314.3		62.875	197.6		7.338	10920		7.4541
																			7.7329	3547.91		7.7032	249.08		7.533	29.83		42.423	42.53		77.024	43.55		7.4802	1504.5		24.6127	1483.1		42.6647	282.6		62.942	860.4		7.4047	10937		7.5218
																			7.8026	3547.91		7.7726	249.11		7.601	30.49		42.491	45.51		77.088	53.16		7.5476	1678.6		24.6778	1921.2		42.7294	264		63.01	2622.6		7.4714	10948		7.5896
																			7.8722	3548.79		7.842	249.18		7.669	30.88		42.558	49.16		77.152	60.99		7.6149	1952.4		24.7429	2366		42.7941	239.4		63.077	4231.4		7.5381	10950		7.6573
																			7.9419	3551.14		7.9114	249.19		7.737	31.36		42.625	51.82		77.216	66.11		7.6823	2237		24.8081	2818.7		42.8588	223		63.144	6804.2		7.6048	10957		7.7251
																			8.0116	3551.14		7.9808	249.23		7.804	31.77		42.693	55.33		77.28	72.3		7.7497	2433.4		24.8732	3466.8		42.9235	203.3		63.211	9263.3		7.6715	10959		7.7929
																			8.0812	3553.32		8.0502	249.29		7.872	32.03		42.76	57.6		77.345	76.25		7.8171	2605		24.9383	3942		42.9881	188.4		63.279	10899.2		7.7382	10963		7.8606
																			8.1509	3554.04		8.1196	249.32		7.94	32.38		42.827	60.72		77.409	81.1		7.8845	2735.1		25.0034	4578.6		43.0528	169.1		63.346	13021		7.8049	10961		7.9284
																			8.2205	3555.43		8.189	249.36		8.008	32.55		42.895	63.52		77.473	85.41		7.9519	2925.6		25.0685	5163.2		43.1175	157.8		63.413	14497		7.8716	10956		7.9962
																			8.2902	3556.56		8.2584	249.41		8.076	32.74		42.962	65.1		77.537	88.46		8.0193	2993		25.1336	5615.7		43.1822	142.2		63.481	16155.4		7.9383	10937		8.0639
																			8.3599	2313.28		8.3278	249.45		8.144	32.75		43.029	66.18		77.602	92.3		8.0867	3054.4		25.1987	6187.5		43.2469	123.2		63.548	17266.5		8.0051	10917		8.1317
																			8.4295	0		8.3972	249.49		8.212	32.23		43.097	66.69		77.666	94.97		8.1541	3108.1		25.2638	6615.3		43.3115	115		63.615	18480.1		8.0718	10876		8.1995
																			8.4992	0		8.4666	249.55		8.279	30.94		43.164	67.19		77.73	98.06		8.2214	3141.9		25.3289	7210.4		43.3762	99.7		63.683	19451.8		8.1385	10841		8.2672
																			8.5689	0		8.536	249.56		8.347	29.74		43.231	67.5		77.794	99.37		8.2888	3191.7		25.394	7648.4		43.4409	89		63.75	20204.2		8.2052	10777		8.335
																			8.6385	0		8.6054	249.64		8.415	28.11		43.299	67.85		77.859	99.93		8.3562	3221.5		25.4591	8124.2		43.5056	78.6		63.817	21091.8		8.2719	10703		8.4028
																			8.7082	0		8.6748	249.68		8.483	26.27		43.366	68.06		77.923	100.46		8.4236	3260.4		25.5242	8266.7		43.5703	66.8		63.884	21663.8		8.3386	10637		8.4705
																			8.7779	0		8.7442	249.7		8.551	24.44		43.433	68.19		77.987	100.79		8.491	3275.6		25.5893	8402		43.635	50.2		63.952	22209.1		8.4053	10527		8.5383
																			8.8475	0		8.8136	249.76		8.619	22.08		43.501	68.35		78.051	101.14		8.5584	3295.9		25.6544	8506.8		43.6996	40.9		64.019	22385.4		8.472	10425		8.606
																			8.9172	0		8.883	249.78		8.687	20.35		43.568	68.4		78.116	101.33		8.6258	3274.1		25.7195	8567.9		43.7643	36.4		64.086	22551.4		8.5387	10261		8.6738
																			8.9869	0		8.9524	249.86		8.755	17.6		43.635	67.56		78.18	101.55		8.6932	3208.6		25.7846	8636.3		43.829	12.2		64.154	22697		8.6054	10137		8.7416
																			9.0565	0		9.0218	249.9		8.822	15.46		43.703	65.63		78.244	101.57		8.7605	3098.2		25.8497	8675.6		43.894	110.9		64.221	22779		8.6721	9942		8.8093
																			9.1262	0		9.0912	249.96		8.89	12.71		43.77	63.89		78.308	100.89		8.8279	3010.4		25.9148	8717.8		43.958	1050.6		64.288	22863		8.7388	9703		8.8771
																			9.1959	0		9.1606	249.98		8.958	9.31		43.837	61.17		78.372	99.2		8.8953	2827.9		25.98	8744		44.023	1885.1		64.356	22922.5		8.8056	9481		8.9449
																			9.2655	0		9.23	250.02		9.026	6.33		43.905	58.87		78.437	97.33		8.9627	2634.3		26.0451	8761.4		44.088	3099.8		64.423	22992.2		8.8723	9076		9.0126
																			9.3352	0		9.2994	250.08		9.094	3.54		43.972	55.23		78.501	94.43		9.0301	2330.5		26.1102	8566.4		44.152	3758		64.49	23045.5		8.939	8775		9.0804
																			9.4049	0		9.3688	250.14		9.162	2.96		44.039	52.43		78.565	91.87		9.0975	2109.3		26.1753	8035.4		44.217	4943.8		64.557	23104.9		9.0057	8243		9.1482
																			9.4745	0		9.4382	250.19		9.23	2.44		44.107	48.34		78.63	88.1		9.1649	1800.4		26.2404	7582.9		44.282	5848.8		64.625	23137.7		9.0724	7721		9.2159
																			9.5442	0		9.5076	250.22		9.297	2.09		44.174	43.56		78.694	83.39		9.2323	1527.7		26.3055	6909.2		44.346	7065.1		64.692	23182.8		9.1391	6950		9.2837
																			9.6139	0		9.577	250.27		9.365	1.82		44.241	39.84		78.758	79.81		9.2997	1312.8		26.3706	6244.3		44.411	8117.8		64.759	23156.2		9.2058	6092		9.3514
																			9.6835	0		9.6464	250.31		9.433	1.49		44.309	33.69		78.822	74.24		9.367	1081.8		26.4357	5697.2		44.476	8900		64.827	22957.3		9.2725	5501		9.4192
																			9.7532	0		9.7158	250.37		9.501	1.28		44.376	28.43		78.886	69.33		9.4344	885.5		26.5008	4948.7		44.54	9934.7		64.894	22387.4		9.3392	4743		9.487
																			9.8229	0		9.7852	250.41		9.569	1.01		44.443	20.64		78.951	60.9		9.5018	607.4		26.5659	4387.9		44.605	10615.6		64.961	21805.2		9.4059	4201		9.5547
																			9.8925	0		9.8546	250.43		9.637	0.74		44.511	13.09		79.015	52.92		9.5692	407.8		26.631	3568.5		44.67	11426.8		65.028	20849.9		9.4726	3454		9.6225
																			9.9622	0		9.9239	250.5		9.705	0.6		44.578	3.43		79.079	40.28		9.6366	148.6		26.6961	3010.1		44.735	11984.8		65.096	19716.3		9.5394	2944		9.6903
																			10.032	0		9.9933	250.54		9.772	0.39		44.645	2.46		79.143	21.71		9.704	112.9		26.7612	2385.9		44.799	12756.4		65.163	18679		9.6061	2471		9.758
																			10.102	0		10.063	250.57		9.84	0.26		44.712	1.87		79.208	10.77		9.7714	100.5		26.8263	1745		44.864	13228		65.23	16961.1		9.6728	1980		9.8258
																			10.171	0.001		10.132	250.63		9.908	0.13		44.78	1.5		79.272	8.12		9.8388	90.4		26.8914	1251.5		44.929	13696		65.298	15612.2		9.7395	1193		9.8936
																			10.241	0		10.202	250.74		9.976	0.05		44.847	1.29		79.336	7.01		9.9062	80.4		26.9565	661.1		44.993	13824.4		65.365	13213.7		9.8062	397		9.9613
																			10.311	0		10.271	251.34		10.044	2.71		44.915	1.14		79.4	5.92		9.9735	70.1		27.0216	235.7		45.058	13939.6		65.432	10220.7		9.8729	52		10.029
																			10.38	0.001		10.34	251.63		10.112	5.21		44.982	1		79.464	4.97		10.041	62.4		27.0867	46		45.123	14020		65.5	7857.7		9.9396	7		10.097
																			10.45	0		10.41	251.75		10.18	7.3		45.049	0.87		79.529	4.41		10.108	53.7		27.1519	49.7		45.187	14068		65.567	4980.9		10.006	42		10.165
																			10.52	0		10.479	251.84		10.247	9.99		45.116	0.82		79.593	3.67		10.176	44		27.217	60.7		45.252	14124.4		65.634	3253.6		10.073	62		10.232
																			10.589	0		10.549	251.94		10.315	11.94		45.184	0.69		79.658	3.17		10.243	38.9		27.2821	69.8		45.317	14153.2		65.701	1146.2		10.14	216		10.3
																			10.659	0		10.618	251.99		10.383	14.56		45.252	0.66		79.722	2.61		10.31	34.6		27.3472	75.5		45.381	14186.8		65.769	106.8		10.206	458		10.368
																			10.729	0		10.687	252.06		10.451	16.81		45.318	0.66		79.785	2.16		10.378	34.4		27.412	81.6		45.446	14201.2		65.836	92.5		10.273	1148		10.436
																			10.798	0		10.757	252.13		10.519	18.54		45.386	0.66		79.85	1.81		10.445	36.3		27.477	86		45.511	13976.8		65.903	0		10.34	1812		10.503
																			10.868	0		10.826	252.2		10.587	20.83		45.453	0.71		79.914	1.3		10.513	37.6		27.542	89.8		45.575	13577.2		65.971	22.8		10.407	2494		10.571
																			10.938	0		10.896	252.25		10.655	22.52		45.521	4.99		79.979	1.01		10.58	154.3		27.608	90.8		45.64	12965.2		66.038	35.5		10.473	3207		10.639
																			11.007	0		10.965	252.27		10.723	24.5		45.588	11.19		80.043	0.73		10.647	334		27.673	90.5		45.705	12238		66.105	46.7		10.54	3787		10.707
																			11.077	0		11.034	252.35		10.79	25.93		45.655	19.43		80.107	0.53		10.715	576.9		27.738	89.9		45.769	11623.6		66.172	60.7		10.607	4246		10.774
																			11.147	0		11.104	252.41		10.858	27.88		45.722	24.39		80.171	2.68		10.782	804.3		27.803	86.1		45.834	10608.4		66.24	64.2		10.673	4930		10.842
																			11.216	0		11.173	252.42		10.926	29.65		45.79	30.76		80.235	19.03		10.85	950.9		27.868	85.9		45.899	9817		66.307	70.3		10.74	5440		10.91
																			11.286	0		11.243	252.47		10.994	30.33		45.857	35.77		80.3	29.52		10.917	1167.1		27.933	81.8		45.963	8565.8		66.374	74		10.807	6230		10.978
																						11.312	252.55		11.062	30.99		45.925	39.34		80.364	42		10.984	1336.7		27.998	82.4		46.028	7595.8		66.442	95.7		10.874	6755		11.046
																						11.381	252.61		11.13	31.35		45.991	43.74		80.429	49.62		11.052	1571.5		28.063	93.8		46.093	6168.6		66.509	956.7		10.94	7442		11.113
																						11.451	252.66		11.198	31.79		46.059	46.7		80.492	58.06		11.119	1749.8		28.128	498.1		46.158	4667.6		66.576	2265		11.007	7993		11.181
																						11.52	252.67		11.265	32.17		46.126	50.21		80.556	65.64		11.187	2029.3		28.194	861.1		46.222	3935		66.644	4590.2		11.074	8366		11.249
																						11.59	252.76		11.333	32.42		46.194	52.77		80.621	69.83		11.254	2315.2		28.259	1354.4		46.287	2824		66.711	6492.4		11.14	8788		11.317
																						11.659	252.75		11.401	32.72		46.261	56.23		80.685	75.49		11.321	2486.7		28.324	1783.7		46.352	1980.7		66.778	9055.1		11.207	9054		11.384
																						11.728	252.86		11.469	32.88		46.329	58.53		80.75	79.28		11.389	2651.6		28.389	2288.9		46.416	661.7		66.845	11473.2		11.274	9358		11.452
																						11.798	252.88		11.537	33.04		46.395	61.64		80.814	83.34		11.456	2792.3		28.454	2722.3		46.481	429		66.913	13117.3		11.34	9573		11.52
																						11.867	252.96		11.605	32.87		46.463	64.26		80.877	87.08		11.523	2956.7		28.519	3332.9		46.546	298.8		66.98	15099.7		11.407	9833		11.588
																						11.936	253		11.673	32.24		46.53	65.31		80.942	89.94		11.591	3007.5		28.584	4008.2		46.61	250.9		67.047	16249.7		11.474	9984		11.655
																						12.006	253.04		11.74	30.85		46.598	66.13		81.006	93.46		11.658	3065.7		28.649	4458.8		46.675	206.5		67.115	17678.6		11.541	10198		11.723
																						12.075	252.98		11.808	29.7		46.665	66.58		81.071	95.98		11.726	3117.1		28.714	5080.3		46.74	185.8		67.182	18814.3		11.607	10367		11.791
																						12.145	253.04		11.876	27.92		46.732	67.03		81.135	98.09		11.793	3148.4		28.779	5537.2		46.804	167.4		67.249	19542		11.674	10459		11.859
																						12.214	253.13		11.944	25.81		46.799	67.35		81.199	98.86		11.86	3197.2		28.845	6085.7		46.869	145.4		67.317	20483		11.741	10569		11.926
																						12.283	253.19		12.012	24.02		46.867	67.64		81.263	99.54		11.928	3224.8		28.91	6549.8		46.934	131.3		67.384	21136.9		11.807	10636		11.994
																						12.353	253.21		12.08	21.46		46.934	67.87		81.327	100.03		11.995	3258.5		28.975	7182.8		46.998	112.4		67.451	21864.7		11.874	10713		12.062
																						12.422	253.18		12.148	19.57		47.002	67.98		81.392	100.31		12.063	3270.8		29.04	7628		47.063	101.2		67.518	22219.3		11.941	10765		12.13
																						12.492	253.24		12.216	16.87		47.069	68.11		81.456	100.59		12.13	3291.5		29.105	8127.1		47.128	84.1		67.586	22453		12.008	10821		12.198
																						12.561	253.3		12.283	14.09		47.136	68.16		81.521	100.77		12.197	3284.5		29.17	8309		47.192	71.2		67.653	22608.8		12.074	10864		12.265
																						12.63	253.34		12.351	11.71		47.203	67.32		81.584	100.9		12.265	3180.6		29.235	8405		47.257	55.1		67.72	22705.2		12.141	10890		12.333
																						12.7	253.39		12.419	8.16		47.271	66.03		81.648	100.17		12.332	3073.1		29.3	8508.2		47.322	40.7		67.788	22813.8		12.208	10915		12.401
																						12.769	253.44		12.487	5.67		47.339	63.62		81.713	98.89		12.4	2974.7		29.365	8569.4		47.386	17.5		67.855	22881.5		12.274	10931		12.469
																						12.839	253.44		12.555	3.94		47.406	61.7		81.777	96.34		12.467	2733.4		29.431	8631.9		47.451	10.2		67.922	22957.3		12.341	10948		12.536
																						12.908	253.46		12.623	3.35		47.473	58.82		81.842	94.32		12.534	2501.7		29.496	8669.8		47.516	10.3		67.989	23006.5		12.408	10955		12.604
																						12.977	253.49		12.691	2.99		47.54	55.36		81.906	91.04		12.602	2208.9		29.561	8714.9		47.581	7.2		68.057	23068		12.475	10964		12.672
																						13.047	253.52		12.758	2.64		47.608	52.72		81.969	86.87		12.669	1991.1		29.626	8717.8		47.645	149.8		68.124	23115.2		12.541	10970		12.74
																						13.116	253.54		12.826	2.42		47.675	48.63		82.034	83.34		12.736	1684		29.691	8387.5		47.71	1148		68.191	23117.2		12.608	10973		12.807
																						13.186	253.58		12.894	1.77		47.743	45.36		82.098	78.06		12.804	1404.4		29.756	7969.9		47.775	1986.2		68.259	22938.9		12.675	10975		12.875
																						13.255	253.64		12.962	1.47		47.809	40.58		82.163	73.28		12.871	1194.6		29.821	7339.9		47.839	3115.4		68.326	22592.4		12.741	10974		12.943
																						13.324	253.66		13.03	0.98		47.877	36.25		82.227	65.56		12.939	907.4		29.886	6597.8		47.904	3756.5		68.393	21899.5		12.808	10969		13.011
																						13.394	253.76		13.098	0.53		47.944	29.15		82.291	56.28		13.006	619.8		29.951	6058.1		47.969	4906		68.461	21253.8		12.875	10958		13.078
																						13.463	253.77		13.166	0.38		48.012	23.31		82.355	47.9		13.073	413		30.017	5371.3		48.033	6231		68.528	20204.2		12.941	10936		13.146
																						13.533	253.83		13.233	0.21		48.079	13.15		82.419	32.75		13.141	134.7		30.082	4789.4		48.098	7079.2		68.595	19132		13.008	10902		13.214
																						13.602	253.87		13.301	0		48.147	3.22		82.484	17		13.208	99.5		30.147	4005		48.163	8246.6		68.662	18035.3		13.075	10870		13.282
																						13.671	253.9		13.369	2.48		48.213	2.06		82.548	8.95		13.276	81		30.212	3451.4		48.227	9044.8		68.73	16243.6		13.142	10815		13.35
																						13.741	253.94		13.437	5.2		48.281	1.27		82.613	6.92		13.343	71.1		30.277	2666.4		48.292	9997		68.797	14714.3		13.208	10762		13.417
																						13.81	254.01		13.505	7.32		48.348	1.03		82.677	6.01		13.41	60		30.342	2206.4		48.357	10694.8		68.864	11914		13.275	10677		13.485
																						13.88	254.03		13.573	9.97		48.416	0.82		82.74	5.05		13.478	49.6		30.407	1665.5		48.421	11573.2		68.932	9634.4		13.342	10597		13.553
																						13.949	254.08		13.641	12.02		48.483	0.69		82.805	4.17		13.545	44.2		30.472	969.5		48.486	12156.4		68.999	6322.4		13.408	10474		13.621
																						14.018	254.07		13.709	14.46		48.55	0.53		82.869	3.65		13.613	35.1		30.537	561.5		48.551	12858.4		69.066	3412.4		13.475	10358		13.688
																									13.776	16.99		48.617	0.45		82.934	3.07		13.68	30.2		30.602	24.8		48.615	13474		69.134	1808.5		13.542	10202		13.756
																									13.844	18.72		48.685	0.32		82.998	2.63		13.747	23.9		30.668	17.6		48.68	13738		69.201	18.9		13.609	10032		13.824
																									13.912	21.2		48.752	0.24		83.062	2.13		13.815	16.9		30.733	22		48.745	13891.6		69.268	0		13.675	9874		13.892
																									13.98	22.72		48.82	0.24		83.126	1.74		13.882	17.9		30.798	33.8		48.809	13966		69.335	24.2		13.742	9606		13.959
																									14.048	24.92		48.886	0.26		83.19	1.33		13.949	20.7		30.863	40.4		48.874	14047.6		69.403	46.3		13.809	9353		14.027
																									14.116	26.89		48.954	0.34		83.255	0.92		14.017	25.3		30.928	47.4		48.939	14088.4		69.47	57.6		13.875	8993		14.095
																									14.184	28.4		49.021	3.85		83.319	0.62		14.084	200.6		30.993	50.5		49.004	14132.8		69.537	66.4		13.942	8652		14.163
																									14.251	29.85		49.089	9.95		83.383	0.35		14.152	396.1		31.058	56.5		49.068	14172.4		69.605	80.8		14.009	8092		14.23
																									14.319	30.38		49.156	18.32		83.447	0.21		14.219	629		31.123	58.2		49.133	14192.8		69.672	97.4		14.076	7599		14.298
																									14.387	30.98		49.224	23.39		83.511	0.1		14.286	843		31.188	59.9		49.198	14076.4		69.739	108.4		14.142	6836		14.366
																									14.455	31.4		49.29	29.54		83.576	1.96		14.354	1017		31.254	57.3		49.262	13753.6		69.806	126.3		14.209	6027		14.434
																									14.523	31.7		49.358	35.19		83.64	17.09		14.421	1263.9		31.319	56.6		49.327	13175.2		69.874	727.5		14.276	5401		14.502
																									14.591	32.07		49.425	38.83		83.705	31.43		14.489	1454.2		31.384	57.2		49.392	12694		69.941	1901.8		14.342	4582		14.569
																									14.659	32.31		49.493	43.22		83.769	40.37		14.556	1686		31.449	55.4		49.456	11924.8		70.008	4019.6		14.409	4067		14.637
																									14.727	32.56		49.56	46.17		83.832	50.84		14.623	1953.2		31.514	52.5		49.521	11297.2		70.076	5960.8		14.476	3310		14.705
																									14.794	32.72		49.627	49.79		83.897	56.87		14.691	2180.1		31.579	53.4		49.586	10278.4		70.143	8413.6		14.543	2763		14.773
																									14.862	32.82		49.694	52.38		83.961	64.33		14.758	2462.4		31.644	57.6		49.65	9117.1		70.21	10222.7		14.609	2335		14.84
																									14.93	32.32		49.762	55.84		84.026	70.42		14.826	2607.4		31.709	61.9		49.715	8161.4		70.278	12582.3		14.676	1769		14.908
																									14.998	31.5		49.83	58.08		84.09	74.56		14.893	2781.7		31.774	354		49.78	6845.6		70.345	14583.1		14.743	910		14.976
																									15.066	30.09		49.897	60.98		84.154	79.7		14.96	2938.4		31.839	719.3		49.844	5794.3		70.412	15870.5		14.809	232		15.044
																									15.134	28.39		49.965	63.97		84.218	82.98		15.028	2998.1		31.905	1245.3		49.909	4375.4		70.479	17176.3		14.876	18		15.111
																									15.202	26.95		50.031	65.16		84.282	87.07		15.095	3059		31.97	1871.6		49.974	3745.3		70.547	18143.9		14.943	2		15.179
																									15.269	24.74		50.099	66		84.347	90.76		15.162	3098.4		32.035	2191.7		50.038	2521.8		70.614	19242.7		15.009	22		15.247
																									15.337	23.04		50.166	66.42		84.411	93.58		15.23	3151.6		32.1	2776.6		50.103	1686.4		70.681	19995.1		15.076	52		15.315
																									15.405	20.76		50.234	66.9		84.475	96.68		15.297	3184.4		32.165	3227.8		50.168	592.3		70.749	20913.5		15.143	218		15.382
																									15.473	18.14		50.301	67.16		84.54	97.72		15.365	3225.1		32.23	3842.1		50.232	428		70.816	21684.3		15.21	492		15.45
																									15.541	16.06		50.368	67.5		84.603	98.56		15.432	3261.3		32.295	4292.4		50.297	353		70.883	22125		15.276	1155		15.518
																									15.609	13.16		50.435	67.66		84.668	99.11		15.499	3277.8		32.36	4934.6		50.362	301.7		70.95	22407.9		15.343	1633		15.586
																									15.677	10.9		50.503	67.85		84.732	99.45		15.567	3291.2		32.425	5384.4		50.427	270.8		71.018	22533		15.41	2434		15.654
																									15.744	7.24		50.57	67.98		84.797	99.8		15.634	3244.2		32.491	5979.5		50.491	236.2		71.085	22660.1		15.476	3112		15.721
																									15.812	4.62		50.638	68.06		84.861	100		15.702	3141		32.556	6603.7		50.556	215.3		71.152	22762.6		15.543	3568		15.789
																									15.88	3.43		50.704	67.45		84.924	100.22		15.769	3021.9		32.621	7047.5		50.621	188.4		71.22	22834.3		15.61	4197		15.857
																									15.948	2.89		50.772	66.32		84.989	100.36		15.836	2884.7		32.686	7674.5		50.685	170.3		71.287	22916.3		15.677	4699		15.925
																									16.016	2.55		50.839	64.28		85.053	100.5		15.904	2606.9		32.751	8044.1		50.75	147.4		71.354	22975.8		15.743	5406		15.992
																									16.084	2.15		50.907	62.41		85.118	100.09		15.971	2371.1		32.816	8250.8		50.815	129.8		71.422	23033.2		15.81	6078		16.06
																									16.152	1.92		50.974	59.4		85.182	98.95		16.039	2076.7		32.881	8352.6		50.879	115.6		71.489	23074.2		15.877	6625		16.128
																									16.22	1.65		51.042	57.05		85.246	96.59		16.106	1771.4		32.946	8461.7		50.944	90.5		71.556	23131.6		15.943	7286		16.196
																									16.287	1.43		51.108	53.3		85.31	93.45		16.173	1571.4		33.011	8525.7		51.009	79.9		71.623	23164.4		16.01	7732		16.263
																									16.355	1.16		51.176	49.55		85.374	90.86		16.241	1274.4		33.076	8600		51.073	60.4		71.691	23117.2		16.077	8321		16.331
																									16.423	0.97		51.243	46.41		85.439	87.09		16.308	1080		33.142	8639.2		51.138	51.2		71.758	22774.9		16.144	8652		16.399
																									16.491	0.82		51.311	41.47		85.503	83.64		16.375	801.5		33.207	8682.8		51.203	33		71.825	22321.8		16.21	9037		16.467
																									16.559	0.63		51.378	37.41		85.568	78.71		16.443	547.2		33.272	8704.7		51.267	15.5		71.893	21516.2		16.277	9365		16.534
																									16.627	0.53		51.445	31.07		85.632	74.09		16.51	330.9		33.337	8502.5		51.332	10.6		71.96	20487.1		16.344	9594		16.602
																									16.695	0.43		51.512	25.85		85.695	67.46		16.578	46.5		33.402	7971.4		51.397	8		72.027	19609.7		16.41	9845		16.67
																									16.762	0.38		51.58	16.08		85.76	59.65		16.645	33.3		33.467	7521.8		51.461	6		72.095	18115.2		16.477	10007		16.738
																									16.83	1.77		51.647	7.55		85.824	51.49		16.712	26		33.532	6858.3		51.526	181.4		72.162	16827.8		16.544	10206		16.806
																									16.898	3.57		51.715	2.35		85.889	38.53		16.78	22.6		33.597	6317		51.591	954.2		72.229	14738.9		16.61	10332		16.873
																									16.966	6.61		51.781	1.37		85.953	26.15		16.847	17.4		33.662	5560.4		51.655	2175.1		72.296	11911.9		16.677	10476		16.941
																									17.034	9.06		51.849	1.06		86.017	9.74		16.915	12.8		33.728	5026.4		51.72	2981.3		72.364	9552.4		16.744	10588		17.009
																									17.102	11.13		51.916	0.84		86.081	7.46		16.982	10.1		33.793	4300.6		51.785	3882.7		72.431	6773.6		16.811	10656		17.077
																									17.17	13.78		51.984	0.71		86.145	5.85		17.049	6.2		33.858	3498		51.85	4761.5		72.498	4544.2		16.877	10734		17.144
																									17.237	15.62		52.051	0.53		86.21	4.77		17.117	2.4		33.923	2939.4		51.914	5984.4		72.566	2124.8		16.944	10783		17.212
																									17.305	17.98		52.119	0.45		86.274	4.13		17.184	1.1		33.988	2355.7		51.979	7112.3		72.633	418.2		17.011	10837		17.28
																									17.373	19.6		52.186	0.32		86.338	3.38		17.252	0.6		34.053	1924.3		52.044	7987.2		72.7	41.6		17.077	10878		17.348
																									17.441	21.92		52.253	0.26		86.403	2.89		17.319	0.2		34.118	1262.8		52.108	9045.7		72.767	0		17.144	10902		17.415
																									17.509	23.84		52.321	0.26		86.466	2.36		17.386	0		34.183	821.8		52.173	9793.1		72.835	3.1		17.211	10927		17.483
																									17.577	25.28		52.388	0.29		86.531	1.92					34.248	213		52.238	10674.4		72.902	9.9		17.278	10942		17.551
																									17.645	27.18		52.456	0.29		86.595	1.57					34.313	5.4		52.302	11284		72.969	16.1		17.344	10958		17.619
																									17.713	28.64		52.522	2.3		86.66	1.2					34.379	0		52.367	12084.4		73.037	26.1		17.411	10968		17.686
																									17.78	29.63		52.59	8.08		86.724	0.91					34.444	2.9		52.432	12596.8		73.104	30.2		17.478	10975		17.754
																									17.848	30.18		52.657	15.87		86.787	0.54					34.509	7.7		52.496	13252		73.171	32.9		17.544	10977		17.822
																									17.916	30.71		52.725	21.38		86.852	0.29					34.574	12.7		52.561	13637.2		73.239	34.1		17.611	10984		17.89
																									17.984	31.03		52.792	28.2		86.916	0.07					34.639	14.3		52.626	13826.8		73.306	33.3		17.678	10986		17.957
																									18.052	31.42		52.86	32.47		86.981	0.01					34.704	16.7		52.69	13926.4		73.373	38		17.745	10985		18.025
																									18.12	31.75		52.926	37.7		87.045	0					34.769	18.1		52.755	13988.8		73.44	42.2		17.811	10981		18.093
																									18.188	31.98		52.994	42.08		87.109	8.78					34.834	18.7		52.82	14053.6		73.508	46.9		17.878	10966		18.161
																									18.255	32.23		53.061	45.14		87.173	19.84					34.899	19		52.884	14090.8					17.945	10939		18.229
																									18.323	32.37		53.129	48.97		87.237	32.98					34.965	17.3		52.949	14125.6					18.011	10912		18.296
																									18.391	32.5		53.196	51.64		87.302	44.42					35.03	18		53.014	14077.6					18.078	10866		18.364
																									18.459	32.59		53.263	54.83		87.366	51.36					35.095	17.6		53.078	13639.6					18.145	10803		18.432
																									18.527	32.67		53.33	57.13		87.43	58.78					35.16	16.7		53.143	13219.6					18.211	10744		18.5
																									18.595	32.27		53.398	60.35		87.495	64.12					35.225	15.2		53.208	12538					18.278	10643		18.567
																									18.663	31.23		53.465	62.46		87.558	70.22					35.29	15.9		53.273	11774.8					18.345	10556		18.635
																									18.73	29.91		53.533	64.84		87.623	74.45					35.355	17.1		53.337	11140					18.412	10414		18.703
																									18.798	28.77		53.599	65.76		87.687	79.56					35.42	19.4		53.402	10034.4					18.478	10273		18.771
																									18.866	26.97		53.667	66.26		87.752	83.89					35.485	21.2		53.467	9215.2					18.545	10153		18.838
																									18.934	25.57		53.734	66.74		87.816	86.98								53.531	7904.9					18.612	9938		18.906
																									19.002	23.43		53.802	67.03		87.88	90.75								53.596	6930.2					18.678	9754		18.974
																									19.07	21.58		53.869	67.35		87.944	93.56								53.661	5470.2					18.745	9437		19.042
																									19.138	19.12		53.937	67.56		88.008	96.67								53.725	4439.5					18.812	9161		19.109
																									19.206	17.24		54.003	67.74		88.073	98.08								53.79	3453.5					18.879	8725		19.177
																									19.273	14.32		54.071	67.85		88.137	98.64								53.855	2232					18.945	8237		19.245
																									19.341	11.64		54.138	67.98		88.201	99.2								53.919	1281.4					19.012	7765		19.313
																									19.409	8.99		54.206	67.9		88.265	99.51								53.984	601.4					19.079	7016		19.381
																									19.477	5.25		54.273	66.87		88.329	99.83								54.049	502.3					19.145	6389		19.448
																									19.545	3.4		54.34	65		88.394	100.07								54.113	407.2					19.212	5505		19.516
																									19.613	2.65		54.407	63.25		88.458	100.21								54.178	369.4					19.279	4903		19.584
																									19.681	2.26		54.475	60.56		88.522	99.97								54.243	319.9					19.346	4139		19.652
																									19.748	1.82		54.542	58.34		88.587	98.98								54.307	290.6					19.412	3378		19.719
																									19.816	1.45		54.61	55.18		88.65	96.94								54.372	255.6					19.479	2825		19.787
																									19.884	1.23		54.677	52.46		88.715	94.13								54.437	230.3					19.546	2375		19.855
																									19.952	0.94		54.744	48.13		88.779	91.72								54.501	208.6					19.612	1963		19.923
																									20.02	0.73		54.812	44.83		88.844	87.79								54.566	181					19.679	920		19.99
																									20.088	0.49		54.879	39.84		88.908	84.65								54.631	172.2					19.746	179		20.058
																									20.156	0.26		54.947	33.55		88.972	79.55								54.696	145.9					19.812	0		20.126
																									20.223	0.13		55.014	28.14		89.036	74.55								54.76	132					19.879	7		20.194
																									20.291	0		55.081	19.62		89.1	69.17								54.825	94.7					19.946	26		20.261
																									20.359	1.99		55.148	11.72		89.165	61.23								54.89	81.2					20.013	70		20.329
																									20.427	4.35		55.216	2.9		89.229	53.58								54.954	67					20.079	272		20.397
																									20.495	7.09		55.283	1.8		89.293	41.57								55.019	56.7					20.146	613		20.465
																									20.563	9.17		55.351	1.06		89.358	30.34								55.084	45.4					20.213	1312		20.533
																									20.631	12.02		55.417	0.82		89.421	11.22								55.148	32.7					20.279	1800		20.6
																									20.699	13.92		55.485	0.61		89.486	7.87								55.213	22.8					20.346	2650		20.668
																									20.766	16.59		55.552	0.4		89.55	6.71								55.278	11.4					20.413	3353		20.736
																									20.834	18.4		55.62	0.29		89.614	5.56								55.342	6.4					20.48	3812		20.804
																									20.902	20.78		55.687	0.21		89.679	4.93								55.407	2.7					20.546	4453		20.871
																									20.97	23.25		55.755	0.05		89.743	4.34								55.472	0					20.613	5093		20.939
																									21.038	24.9		55.821	0		89.807	3.74														20.68	5636		21.007
																									21.106	26.83		55.889	0.03		89.871	3.37														20.746	6422		21.075
																									21.174	28.38		55.956	0.05		89.936	2.9														20.813	6939		21.142
																									21.241	30.24		56.024	0.69		90	2.48														20.88	7602		21.21
																									21.309	31.16		56.091	5.52		90.064	2.22														20.947	8027		21.278
																									21.377	31.63		56.158	13.75		90.128	1.86														21.013	8526		21.346
																									21.445	32.15		56.225	19.48		90.192	1.64														21.08	8915		21.413
																									21.513	32.47		56.293	25.95		90.257	1.36														21.147	9161		21.481
																									21.581	32.81		56.36	30.62		90.321	1.1														21.213	9488		21.549
																									21.649	33.1		56.428	36.25		90.385	0.89														21.28	9682		21.617
																									21.717	33.33		56.494	39.71		90.45	0.79														21.347	9903		21.685
																									21.784	33.52		56.562	44.25		90.513	0.73														21.414	10064		21.752
																									21.852	33.64		56.629	48.02		90.578	7.35														21.48	10258		21.82
																									21.92	33.71		56.697	50.77		90.642	19.05														21.547	10371		21.888
																									21.988	33.31		56.764	54.46		90.706	33.6														21.614	10510		21.956
																									22.056	32.24		56.832	56.89		90.771	44.67														21.68	10619		22.023
																									22.124	30.89		56.898	60.03		90.835	51.14														21.747	10681		22.091
																									22.192	29.61		56.966	62.15		90.899	58.58														21.814	10747		22.159
																									22.259	27.76		57.034	64.68		90.963	63.49														21.88	10798		22.227
																									22.327	26.16		57.101	65.66		91.028	69.83														21.947	10849		22.294
																									22.395	23.94		57.169	66.13		91.092	73.9														22.014	10880		22.362
																									22.463	22.17		57.235	66.63		91.156	79.06														22.081	10912		22.43
																									22.531	19.43		57.303	66.95		91.221	83.39														22.147	10940		22.498
																									22.599	16.71		57.37	67.27		91.284	86.56														22.214	10956		22.565
																									22.667	14.48		57.438	67.48		91.349	90.52														22.281	10969		22.633
																									22.734	11.04		57.505	67.69		91.413	93.24														22.347	10979		22.701
																									22.802	8.09		57.572	67.8		91.477	96.34														22.414	10988		22.769
																									22.87	4.67		57.639	67.93		91.542	97.79														22.481	10992		22.837
																									22.938	3.75		57.707	67.66		91.605	98.42														22.548	10993		22.904
																									23.006	3.32		57.774	66.79		91.67	99														22.614	11000		22.972
																									23.074	2.84		57.842	64.84		91.734	99.35														22.681	10995		23.04
																									23.142	2.53		57.909	63.1		91.798	99.71														22.748	10989		23.108
																									23.21	2.2		57.976	60.51		91.863	99.94														22.814	10975		23.175
																									23.277	1.88		58.043	58.34		91.927	100.08														22.881	10952		23.243
																									23.345	1.66		58.111	54.75		91.991	99.92														22.948	10927		23.311
																									23.413	1.42		58.178	52.03		92.055	99.11														23.015	10879		23.379
																									23.481	1.25		58.246	48		92.12	97.16														23.081	10835		23.446
																									23.549	1.09		58.312	43.11		92.184	94.7														23.148	10762		23.514
																									23.617	0.96		58.38	39.28		92.248	92.57														23.215	10660		23.582
																									23.685	0.89		58.447	33		92.313	89.18														23.281	10577		23.65
																									23.752	0.81		58.515	27.64		92.376	86.08														23.348	10432		23.717
																									23.82	1.5		58.582	19.32		92.441	81.01														23.415	10312		23.785
																									23.888	4.07		58.65	11.72		92.505	76.91														23.481	10134		23.853
																									23.956	6.23		58.716	2.8		92.569	70.33														23.548	9923		23.921
																									24.024	8.97		58.784	1.85		92.634	62.54														23.615	9740		23.988
																									24.092	11.73		58.851	1.24		92.698	55.31														23.682	9443		24.056
																									24.16	13.81		58.919	0.9		92.762	42.41														23.748	9143		24.124
																									24.227	16.41		58.986	0.74		92.826	31.04														23.815	8724		24.192
																									24.295	18.21		59.053	0.55		92.89	11.81														23.882	8324		24.26
																									24.363	20.52		59.12	0.45		92.955	7.85														23.948	7681		24.327
																									24.431	22.15		59.188	0.32		93.019	6.71														24.015	6968		24.395
																									24.499	24.23		59.255	0.24		93.084	5.61														24.082	6379		24.463
																									24.567	26.23		59.323	0.16		93.147	5.07														24.149	5568		24.531
																									24.635	27.67		59.389	0.11		93.212	4.48														24.215	4985		24.598
																									24.703	29.58		59.457	0.11		93.276	4.01														24.282	4266		24.666
																									24.77	30.5		59.525	0.13		93.34	3.68														24.349	3767		24.734
																									24.838	31.2		59.592	0.16		93.405	3.37														24.415	2991		24.802
																									24.906	31.64		59.66	3.72		93.468	3.05														24.482	2596		24.869
																									24.974	32.09		59.727	9.61		93.533	2.72														24.549	2123		24.937
																									25.042	32.36		59.794	17.32		93.597	2.48														24.616	1455		25.005
																									25.11	32.73		59.861	22.68		93.661	2.19														24.682	567		25.073
																									25.178	33.03		59.929	29.41		93.726	1.91														24.749	57		25.14
																									25.245	33.22		59.996	33.55		93.79	1.7														24.816	0		25.208
																									25.313	33.41		60.064	38.78		93.854	1.52														24.882	7		25.276
																									25.381	33.51		60.13	43.03		93.918	1.42														24.949	853		25.344
																									25.449	33.55		60.198	45.96		93.982	1.35														25.016	2399		25.412
																									25.517	33.1		60.265	49.76		94.047	1.34														25.082	3949		25.479
																									25.585	31.97		60.333	52.35		94.111	10.12														25.149	5835		25.547
																									25.653	30.88		60.4	55.49		94.176	25.09														25.216	7169		25.615
																									25.72	29.33		60.467	57.79		94.239	35.18														25.283	8467		25.683
																									25.788	27.53		60.534	60.9		94.304	46.41														25.349	9125		25.75
																									25.856	26.05		60.602	62.99		94.368	53.42														25.416	9782		25.818
																									25.924	23.92		60.669	64.94		94.432	61.1														25.483	10125		25.886
																									25.992	22.13		60.737	65.87		94.497	67.59														25.549	10434		25.954
																									26.06	19.81		60.804	66.29		94.561	71.99														25.616	10591		26.021
																									26.128	17.89		60.871	66.77		94.625	77.49														25.683	10739		26.089
																									26.196	15.02		60.938	67.03		94.689	82.43														25.75	10827		26.157
																									26.263	12.64		61.006	67.32		94.753	85.42														25.816	10875		26.225
																									26.331	9.11		61.073	67.48		94.818	89.11														25.883	10918		26.292
																									26.399	5.19		61.141	67.66		94.882	91.91														25.95	10936		26.36
																									26.467	4.03		61.207	67.72		94.946	95.42														26.016	10944		26.428
																									26.535	3.3		61.275	66.95		95.01	97.22														26.083	10916		26.496
																									26.603	2.94		61.342	65.1		95.074	98.27														26.15	10794		26.564
																									26.671	2.53		61.41	63.41		95.139	98.95														26.217	10642		26.631
																									26.738	2.18		61.477	60.8		95.203	99.29														26.283	10344		26.699
																									26.806	1.93		61.545	58.66		95.268	99.6														26.35	9888		26.767
																									26.874	1.63		61.611	55.57		95.331	99.79														26.417	9355		26.835
																									26.942	1.45		61.679	52.93		95.396	99.96														26.483	8150		26.902
																									27.01	1.19		61.746	48.71		95.46	99.56														26.55	6693		26.97
																									27.078	1.04		61.814	45.54		95.524	98														26.617	4603		27.038
																									27.146	0.83		61.881	40.5		95.589	95.9														26.684	3255		27.106
																									27.213	0.69		61.948	34.14		95.653	93.95														26.75	1469		27.173
																									27.281	0.59		62.016	29.09		95.717	90.82														26.817	10		27.241
																									27.349	0.52		62.083	20.67		95.781	88.22														26.884	18		27.309
																									27.417	0.81		62.151	13.44		95.845	84.27														26.95	816		27.377
																									27.485	2.23		62.218	3.46		95.91	80.83														27.017	2833		27.444
																									27.553	5.02		62.285	2.11		95.974	75.13														27.084	3934		27.512
																									27.621	7.4		62.352	1.35		96.039	70.36														27.15	5596		27.58
																									27.689	10.36		62.42	1.03		96.102	63.1														27.217	6925		27.648
																									27.756	12.41		62.487	0.79		96.167	53.57														27.284	8445		27.716
																									27.824	15.01		62.555	0.63		96.231	44.48														27.351	9128		27.783
																									27.892	17.66		62.622	0.5		96.295	29.59														27.417	9778		27.851
																									27.96	19.29		62.689	0.37		96.36	14.64														27.484	10205		27.919
																									28.028	21.53		62.756	0.29		96.424	8.14														27.551	10427		27.987
																									28.096	23.12		62.824	0.18		96.488	6.93														27.617	10645		28.054
																									28.164	25.29		62.891	0.16		96.552	5.81														27.684	10752		28.122
																									28.231	26.74		62.959	0.13		96.616	5.07														27.751	10842		28.19
																									28.299	28.72		63.025	0.16		96.681	4.69														27.818	10888		28.258
																									28.367	30.28		63.093	2.4		96.745	4.24														27.884	10927		28.325
																									28.435	30.91		63.16	8.47		96.809	3.94														27.951	10948		28.393
																									28.503	31.54		63.228	16.76		96.873	3.59														28.018	10953		28.461
																									28.571	31.89		63.295	23.5		96.937	3.34														28.084	10890		28.529
																									28.639	32.31		63.362	28.51		97.002	3.01														28.151	10781		28.596
																									28.707	32.58		63.429	34.48		97.066	2.72														28.218	10553		28.664
																									28.774	32.91		63.497	38.15		97.131	2.53														28.285	10314		28.732
																									28.842	33.17		63.564	43.01		97.194	2.22														28.351	9885		28.8
																									28.91	33.31		63.632	46.17		97.259	2.04														28.418	9345		28.868
																									28.978	33.46		63.699	49.87		97.323	1.74														28.485	8039		28.935
																									29.046	33.54		63.766	53.22		97.387	1.66														28.551	6541		29.003
																									29.114	33.13		63.833	55.57		97.452	1.64														28.618	4486		29.071
																									29.182	32.41		63.901	58.69		97.516	1.54														28.685	3147		29.139
																									29.249	30.97		63.968	60.85		97.58	5.25														28.751	1575		29.206
																									29.317	29.86		64.036	63.54		97.644	20.84														28.818	12		29.274
																									29.385	28.06		64.102	64.84		97.708	30.85														28.885	2		29.342
																									29.453	26.19		64.17	65.79		97.773	42.79														28.952	462		29.41
																									29.521	24.56		64.237	66.24		97.837	49.69														29.018	1541		29.477
																									29.589	22.22		64.305	66.71		97.902	57.38														29.085	3504		29.545
																									29.657	20.34		64.373	67.08		97.965	64.52														29.152	5180		29.613
																									29.724	17.62		64.44	67.29		98.029	68.93														29.218	6534		29.681
																									29.792	15.65		64.507	67.53		98.094	74.26														29.285	8132		29.748
																									29.86	12.49		64.574	67.66		98.158	77.81														29.352	8948		29.816
																									29.928	8.92		64.642	67.8		98.223	82.03														29.419	9670		29.884
																									29.996	6.24		64.709	67.53		98.286	85.19														29.485	10128		29.952
																									30.064	3.78		64.777	66.53		98.351	89.09														29.552	10376		30.02
																									30.132	3.19		64.843	64.39		98.415	91.64														29.619	10606		30.087
																									30.2	2.73		64.911	62.46		98.479	94.96														29.685	10720		30.155
																									30.267	2.41		64.978	59.48		98.544	97.46														29.752	10826		30.223
																									30.335	2.02		65.046	56.18		98.608	98.33														29.819	10876		30.291
																									30.403	1.77		65.113	53.46		98.672	99.08														29.886	10922		30.358
																									30.471	1.45		65.18	49.1		98.736	99.49														29.952	10943		30.426
																									30.539	1.18		65.247	45.62		98.8	99.87														30.019	10956		30.494
																									30.607	1.01		65.315	39.97		98.865	100.11														30.086	10935		30.562
																									30.675	0.81		65.382	33.69		98.929	100.36														30.152	10843		30.629
																									30.742	0.67		65.45	28.04		98.994	100.5														30.219	10656		30.697
																									30.81	0.54		65.517	18.43		99.057	100.57														30.286	10440		30.765
																									30.878	0.45		65.584	9.85		99.121	99.82														30.352	10067		30.833
																									30.946	0.36		65.651	2.61		99.186	98.63														30.419	9639		30.9
																									31.014	1.25		65.719	1.53		99.25	96.33														30.486	8693		30.968
																									31.082	3.03		65.786	1.08		99.315	94.29														30.553	7442		31.036
																									31.15	5.93		65.854	0.79		99.379	90.78														30.619	5146		31.104
																									31.217	8		65.92	0.63		99.443	88.07														30.686	3751		31.171
																									31.285	11		65.988	0.48		99.507	83.64														30.753	2013		31.239
																									31.353	13.01		66.055	0.34		99.571	78.62														30.819	7		31.307
																									31.421	15.68		66.123	0.24		99.636	74.3														30.886	3		31.375
																									31.489	18.21		66.19	0.13		99.7	67.59														30.953	240		31.443
																									31.557	19.87		66.257	0.08		99.765	61.88														31.02	1231		31.51
																									31.625	22.07		66.324	0.08		99.828	52.62														31.086	3223		31.578
																									31.693	23.75		66.392	0.11		99.892	43.72														31.153	4768		31.646
																									31.76	25.75		66.459	0.16		99.957	27.8														31.22	6130		31.714
																									31.828	27.2		66.527	0.24		100.021	12.18														31.286	7841		31.781
																									31.896	29.22		66.594	5.41		100.086	8.09														31.353	8735		31.849
																									31.964	30.46		66.661	13.81		100.149	6.73														31.42	9528		31.917
																									32.032	31		66.728	19.98		100.213	6.06														31.487	10036		31.985
																									32.1	31.55		66.796	27.35		100.278	5.35														31.553	10309		32.052
																									32.168	31.89		66.864	31.86		100.342	4.88														31.62	10570		32.12
																									32.235	32.26		66.931	37.3		100.407	4.45														31.687	10692		32.188
																									32.303	32.51		66.998	42.13		100.471	4.15														31.753	10809		32.256
																									32.371	32.83		67.065	45.33		100.535	3.78														31.82	10870		32.323
																									32.439	33.05		67.133	49.45		100.599	3.44														31.887	10922		32.391
																									32.507	33.26		67.2	52.25		100.663	3.2														31.953	10945		32.459
																									32.575	33.4		67.268	55.92		100.728	2.87														32.02	10964		32.527
																									32.643	33.46		67.335	59.32		100.792	2.58														32.087	10934		32.595
																									32.71	32.9		67.402	61.43		100.857	2.3														32.154	10866		32.662
																									32.778	32.08		67.469	64.23		100.92	2.11														32.22	10679		32.73
																									32.846	30.56		67.537	65.13		100.984	1.75														32.287	10471		32.798
																									32.914	29.38		67.604	65.89		101.049	1.47														32.354	10130		32.866
																									32.982	27.62		67.672	66.42		101.113	1.32														32.42	9699		32.933
																									33.05	26.21		67.738	66.74		101.178	1.2														32.487	8691		33.001
																									33.118	24.09		67.806	67.08		101.242	1.15														32.554	7487		33.069
																									33.186	21.82		67.873	67.29		101.305	2.68														32.621	5266		33.137
																									33.253	19.98		67.941	67.48		101.37	13.54														32.687	3404		33.204
																									33.321	17.42		68.008	67.61		101.434	28.31														32.754	2104		33.272
																									33.389	15.39		68.075	67.74		101.499	37.1														32.821	104		33.34
																									33.457	12.5		68.142	67.77		101.563	47.64														32.887	11		33.408
																									33.525	9.92		68.21	66.84		101.627	55.67														32.954	166		33.475
																									33.593	6.02		68.277	65.1		101.691	61.24														33.021	1546		33.543
																									33.661	3.91		68.345	63.39		101.755	67.82														33.088	3136		33.611
																									33.728	3.05		68.412	60.8		101.82	72.1														33.154	4772		33.679
																									33.796	2.56		68.479	58.48		101.884	77.23														33.221	6095		33.747
																									33.864	2.25		68.546	55.02		101.949	80.69														33.288	7813		33.814
																									33.932	1.88		68.614	52.11		102.012	84.74														33.354	8907		33.882
																									34	1.63		68.681	47.86		102.076	88.35														33.421	9457		33.95
																									34.068	1.39		68.749	42.53		102.141	91.04														33.488	10002		34.018
																									34.136	1.17		68.815	38.33		102.205	94.52														33.555	10296		34.085
																									34.203	0.92		68.883	30.84		102.27	96.7														33.621	10551		34.153
																									34.271	0.75		68.95	24.66		102.334	98.07														33.688	10683		34.221
																									34.339	0.53		69.018	15.29		102.397	98.67														33.755	10812		34.289
																									34.407	0.36		69.085	3.62		102.462	99.2														33.821	10873		34.356
																									34.475	0.26		69.152	2.06		102.526	99.6														33.888	10923		34.424
																									34.543	0.17		69.219	1.27		102.591	99.83														33.955	10945		34.492
																									34.611	0.12		69.287	0.95		102.655	100.08														34.021	10965		34.56
																									34.679	0.06		69.355	0.66		102.719	100.23														34.088	10951		34.627
																									34.746	0.04		69.422	0.48		102.783	100.32														34.155	10898		34.695
																									34.814	0.01		69.49	0.34		102.847	99.9														34.222	10741		34.763
																									34.882	0		69.556	0.26		102.912	98.24														34.288	10557		34.831
																												69.624	0.11		102.976	96.62														34.355	10231		34.899
																												69.691	0.05		103.041	93.75														34.422	9878		34.966
																												69.759	0.05		103.105	90.7														34.488	9014		35.034
																												69.826	0		103.168	87.89														34.555	8022		35.102
																															103.233	83.43														34.622	5947		35.17
																															103.297	79.79														34.689	3836		35.237
																															103.362	73.74														34.755	2558		35.305
																															103.426	68.93														34.822	653		35.373
																															103.489	60.71														34.889	165		35.441
																															103.554	51.38														34.955	0		35.508
																															103.618	42.23														35.022	28		35.576
																															103.683	25.55														35.089	665		35.644
																															103.747	10.21														35.156	4639		35.712
																															103.811	6.47														35.222	7543		35.779
																															103.875	5.41														35.289	9625		35.847
																															103.939	4.46														35.356	10221		35.915
																															104.004	3.79														35.422	10662		35.983
																															104.068	3.4														35.489	10865		36.051
																															104.133	2.96														35.556	10932		36.118
																															104.197	2.68														35.622	10947		36.186
																															104.26	2.3														35.689	10754		36.254
																															104.325	2.08														35.756	10192		36.322
																															104.389	1.91														35.823	9030		36.389
																															104.454	1.78														35.889	4776		36.457
																															104.518	1.51														35.956	1950		36.525
																															104.582	1.29														36.023	17		36.593
																															104.646	1.2														36.089	3412		36.66
																															104.71	1.14														36.156	7193		36.728
																															104.777	1.11														36.223	9063		36.796
																																														36.29	10087		36.864
																																														36.356	10499		36.931
																																														36.423	10796		36.999
																																														36.49	10893		37.067
																																														36.556	10960		37.135
																																														36.623	10825		37.202
																																														36.69	10445		37.27
																																														36.757	9276		37.338
																																														36.823	6392		37.406
																																														36.89	2245		37.474
																																														36.957	17		37.541
																																														37.023	1265		37.609
																																														37.09	5221		37.677
																																														37.157	8660		37.745
																																														37.223	9732		37.812
																																														37.29	10415		37.88
																																														37.357	10681		37.948
																																														37.424	10854		38.016
																																														37.49	10920		38.083
																																														37.557	10928		38.151
																																														37.624	10725
																																														37.69	10115
																																														37.757	7891
																																														37.824	4538
																																														37.891	767
																																														37.957	25
																																														38.024	3388
																																														38.091	6728
																																														38.157	8791
																																														38.224	10057
																																														38.291	10465
																																														38.358	10772
																																														38.424	10904
																																														38.491	10947
																																														38.558	10802
																																														38.624	10443
																																														38.691	9345
																																														38.758	6910
																																														38.824	2721
																																														38.891	0
																																														38.958	1085
																																														39.025	5194
																																														39.091	8470
																																														39.158	9636
																																														39.225	10336
																																														39.291	10649
																																														39.358	10843
																																														39.425	10910
																																														39.492	10906
																																														39.558	10602
																																														39.625	10124
																																														39.692	8216
																																														39.758	4951
																																														39.825	1525
																																														39.892	8
																																														39.959	0
																																														40.025	2791
																																														40.092	8992
																																														40.159	10416
																																														40.225	10877
																																														40.292	10952
																																														40.359	2296
																																														40.426	35
																																														40.492	2959
																																														40.559	9173
																																														40.626	10609
																																														40.692	11053
																																														40.759	10896
																																														40.826	10109
																																														40.892	35
																																														40.959	4441
																																														41.026	9160
																																														41.093	10642
																																														41.159	10926
																																														41.226	10793
																																														41.293	7079
																																														41.359	54
																																														41.426	6210
																																														41.493	10110
																																														41.56	10695
																																														41.626	10924
																																														41.693	10528
																																														41.76	7916
																																														41.826	55
																																														41.893	7902
																																														41.96	10091
																																														42.027	10803
																																														42.093	10931
																																														42.16	10281
																																														42.227	4199
																																														42.293	47
[truncated: 7 more columns]

## Sheet: Figure 4
(a)	Time (s)	Cs (nF)		Time (s)	Cs (nF)	(b)	Time (s)	Cs (nF)	(c)	Time (s)	Cs (nF)	(e)	Time (s)	Cs (nF)	(f)	Time (s)	Cs (nF)	(g)	Time (s)	Cs (nF)	(g)	Frequency	Amplitude
	0	3.8		0	2.5		0	0		0	8.6		0	9.3		0	0		3.686	0.29268		0	4.04769e-18
	0.06804	8.3		0.06796	6.9		0.067508	1		0.068044	40.1		0.066305	572.9		0.06582	0.17073		3.7518	0.34146		0.15825	5.78241e-18
	0.13607	9.2		0.13593	10.1		0.13502	2.5		0.13609	107.1		0.13261	952		0.13164	0.65854		3.8177	0.56098		0.31651	0.07654
	0.20411	12.3		0.20389	13.9		0.20252	3.4		0.20413	223		0.19891	1031.6		0.19746	0.78049		3.8835	0.78049		0.47476	0.0491
	0.27215	14.1		0.27185	20.3		0.27003	4.4		0.27218	375.5		0.26522	1104.2		0.26329	0.7561		3.9493	0.90244		0.63302	0.02027
	0.34018	16		0.33982	26.6		0.33754	4.6		0.34022	482.8		0.33152	1103		0.32911	0.63415		4.0151	0.68293		0.79127	0.02559
	0.40822	19		0.40778	41.3		0.40505	5.2		0.40827	599.3		0.39783	1101.2		0.39493	0.46341		4.0809	0.63415		0.94953	0.03178
	0.47626	22.1		0.47574	139.7		0.47255	5.8		0.47631	690.9		0.46413	1103.2		0.46075	0.39024		4.1468	0.56098		1.10778	0.01656
	0.54429	27.4		0.54371	252		0.54006	6.5		0.54436	747.4		0.53044	1098.7		0.52657	0.19512		4.2126	0.46341		1.26604	0.00771
	0.61233	33.6		0.61167	291.4		0.60757	7.3		0.6124	798.4		0.59674	1091.4		0.59239	0.12195		4.2784	0.43902		1.42429	0.04962
	0.68037	103.3		0.67964	317.4		0.67508	8.1		0.68044	822.4		0.66305	1041.2		0.65822	0.07317		4.3442	0.26829		1.58255	0.25057
	0.7484	148.9		0.7476	332.1		0.74258	9.1		0.74849	906.1		0.72935	934.5		0.72404	0.53659					1.7408	0.07605
	0.81644	158		0.81556	334		0.81009	9.8		0.81653	1025.5		0.79565	849.6		0.78986	0.78049					1.89906	0.03401
	0.88448	155.5		0.88353	332.1		0.8776	10.2		0.88458	1124.2		0.86196	95.7		0.85568	0.80488					2.05731	0.02732
	0.95251	150.8		0.95149	326		0.94511	10.9		0.95262	1133		0.92826	17.6		0.9215	0.65854					2.21557	0.03144
	1.0205	149.8		1.0195	319.5		1.0126	11.7		1.0207	1138.2		0.99457	0		0.98732	0.56098					2.37382	0.01692
	1.0886	143.8		1.0874	306.8		1.0801	12.2		1.0887	1135.5		1.0609	1.8		1.0531	0.43902					2.53208	0.02141
	1.1566	130.7		1.1554	273		1.1476	12		1.1568	1132.1		1.1272	1		1.119	0.34146					2.69033	0.01381
	1.2247	123.3		1.2233	45.3		1.2151	11.7		1.2248	1126.3		1.1935	3.4		1.1848	0.19512					2.84859	0.02747
	1.2927	122.1		1.2913	5.3		1.2826	11.9		1.2928	1092.5		1.2598	4.1		1.2506	0.14634					3.00684	0.02564
	1.3607	111.2		1.3593	4.1		1.3502	11.6		1.3609	1063.9		1.3261	7.7		1.3164	0.31707					3.1651	0.07875
	1.4288	78.2		1.4272	7.4		1.4177	11.4		1.4289	1022.8		1.3924	12.1		1.3823	0.70732					3.32335	0.04651
	1.4968	20.3		1.4952	9.8		1.4852	11.4		1.497	1013.4		1.4587	748.6		1.4481	0.92683					3.48161	0.02138
	1.5648	13		1.5632	14.1		1.5527	11.8		1.565	976.7		1.525	1008.5		1.5139	0.82927					3.63986	0.01436
	1.6329	7.7		1.6311	22.8		1.6202	11.9		1.6331	937.9		1.5913	1042.7		1.5797	0.7561					3.79812	0.00706
	1.7009	12.2		1.6991	38.8		1.6877	10		1.7011	889.3		1.6576	1089		1.6455	0.63415					3.95637	0.01008
	1.769	12.8		1.7671	50.9		1.7552	26.1		1.7692	767.1		1.7239	1085.9		1.7114	0.53659					4.11463	0.0041
	1.837	14.3		1.835	116.4		1.8227	44.6		1.8372	515.8		1.7902	1079.9		1.7772	0.39024					4.27288	0.01049
	1.905	16		1.903	277		1.8902	87.4		1.9052	177.2		1.8565	1079.5		1.843	0.19512					4.43114	0.01715
	1.9731	18.1		1.9709	311.2		1.9577	304.7		1.9733	79.4		1.9228	1076.2		1.9088	0.34146					4.58939	0.0114
	2.0411	20.5		2.0389	327.1		2.0252	393		2.0413	14.9		1.9891	1074.9		1.9746	0.68293					4.74765	0.00938
	2.1091	22.8		2.1069	336.1		2.0927	428.6		2.1094	9.9		2.0554	1069.5		2.0405	0.90244					4.9059	0.01722
	2.1772	29.3		2.1748	338.8		2.1602	441.8		2.1774	201.9		2.1217	1032.2		2.1063	0.82927					5.06415	0.00931
	2.2452	52.8		2.2428	339		2.2278	451.7		2.2455	319.6		2.1881	917.9		2.1721	0.73171					5.22241	0.01256
	2.3132	128.1		2.3108	338.9		2.2953	457		2.3135	407.2		2.2544	587		2.2379	0.63415					5.38066	0.00867
	2.3813	150.5		2.3787	333.8		2.3628	459.4		2.3816	595.3		2.3207	53.5		2.3038	0.5122					5.53892	0.01165
	2.4493	153		2.4467	331.6		2.4303	462.1		2.4496	788.9		2.387	27.2		2.3696	0.31707					5.69717	0.00482
	2.5174	152.9		2.5146	319.3		2.4978	464.5		2.5176	827.6		2.4533	27.8		2.4354	0.2439					5.85543	0.00326
	2.5854	152.3		2.5826	237.1		2.5653	467.2		2.5857	881.3		2.5196	26.4		2.5012	0.12195					6.01368	0.01342
	2.6534	148.8		2.6506	25.2		2.6328	469.4		2.6537	916.7		2.5859	26		2.567	0.53659					6.17194	0.00768
	2.7215	146.6		2.7185	0		2.7003	470.6		2.7218	972.4		2.6522	27.5		2.6329	0.78049					6.33019	0.00816
	2.7895	132.5		2.7865	3.3		2.7678	472.5		2.7898	1086.3		2.7185	30.1		2.6987	0.78049					6.48845	0.02208
	2.8575	100		2.8545	5.1		2.8353	474.1		2.8579	1130		2.7848	31.6		2.7645	0.65854					6.6467	0.00226
	2.9256	95.4		2.9224	13.3		2.9028	475.8		2.9259	1142		2.8511	32.9		2.8303	0.4878					6.80496	0.01601
	2.9936	87.1		2.9904	17		2.9703	476.8		2.994	1150.6		2.9174	33.6		2.8962	0.4878					6.96321	0.00412
	3.0616	34.9		3.0584	21.8		3.0378	477.6		3.062	1134.7		2.9837	36.9		2.962	0.39024					7.12147	0.01236
	3.1297	11.1		3.1263	26		3.1054	480		3.13	1088.7		3.05	702.6		3.0278	0.31707					7.27972	0.00258
	3.1977	5.1		3.1943	45.9		3.1729	481		3.1981	1067.7		3.1163	975		3.0936	0.17073					7.43798	0.0068
	3.2658	9.1		3.2622	74.5		3.2404	481.2		3.2661	1032.5		3.1826	1037		3.1594	0.39024					7.59623	0.00686
	3.3338	11.4		3.3302	204.6		3.3079	480.6		3.3342	1001.4		3.2489	1066.5		3.2253	0.58537
	3.4018	12.6		3.3982	256.7		3.3754	482.1		3.4022	964.4		3.3152	1061.5		3.2911	0.70732
	3.4699	14.5		3.4661	295.9		3.4429	482.6		3.4703	935.8		3.3815	1058		3.3569	0.70732
	3.5379	16.5		3.5341	328.1		3.5104	484.6		3.5383	848.7		3.4478	1054		3.4227	0.53659
	3.6059	18.8		3.6021	335.8		3.5779	486.4		3.6064	574		3.5141	1051.5		3.4885	0.53659
	3.674	20.4		3.67	337.5		3.6454	487.8		3.6744	140.6		3.5804	1047.7		3.5544	0.43902
	3.742	22.2		3.738	332.1		3.7129	489.3		3.7424	20.7		3.6468	991.4		3.6202	0.36585
	3.81	40.2		3.806	320.4		3.7804	490.9		3.8105	0		3.7131	902.6		3.686	0.29268
	3.8781	101.5		3.8739	309.1		3.8479	492.1		3.8785	19.2		3.7794	310.5		3.7518	0.34146
	3.9461	137.3		3.9419	273.5		3.9154	492.8		3.9466	42.1		3.8457	159.3		3.8177	0.56098
	4.0142	143.3		4.0098	211.5		3.983	493.3		4.0146	57.9		3.912	53.6		3.8835	0.78049
	4.0822	144.3		4.0778	34.5		4.0505	493.9		4.0827	94.1		3.9783	47.5		3.9493	0.90244
	4.1502	141.2		4.1458	7.8		4.118	494.2		4.1507	153.3		4.0446	49		4.0151	0.68293
	4.2183	135.5		4.2137	5.9		4.1855	496.2		4.2188	365.2		4.1109	51.6		4.0809	0.63415
	4.2863	125		4.2817	7.7		4.253	497.3		4.2868	515.9		4.1772	52.7		4.1468	0.56098
	4.3543	117.3		4.3497	12.2		4.3205	499.1		4.3548	647.3		4.2435	52.4		4.2126	0.46341
	4.4224	108.8		4.4176	18.7		4.388	539.5		4.4229	741.7		4.3098	54.4		4.2784	0.43902
	4.4904	86.8		4.4856	28.4		4.4555	595.6		4.4909	821.9		4.3761	54.9		4.3442	0.26829
	4.5584	58.7		4.5536	35.9		4.523	735.8		4.559	922.7		4.4424	57.3		4.41	0.4878
	4.6265	19.6		4.6215	62		4.5905	785.5		4.627	974.1		4.5087	59.2		4.4759	0.7561
	4.6945	7.4		4.6895	147		4.658	818.2		4.6951	1064		4.575	74.2		4.5417	0.85366
	4.7626	0		4.7574	209		4.7255	837.6		4.7631	1158.2		4.6413	909.5		4.6075	0.85366
	4.8306	6.7		4.8254	292.9		4.793	840.2		4.8312	1175.5		4.7076	990.4		4.6733	0.78049
	4.8986	9.1		4.8934	313.9		4.8606	852.2		4.8992	1188.2		4.7739	1049.2		4.7392	0.65854
	4.9667	11.8		4.9613	336.9		4.9281	860		4.9672	1186.6		4.8402	1044.4		4.805	0.65854
	5.0347	13.2		5.0293	344.7		4.9956	866.9		5.0353	1179.2		4.9065	1039.2		4.8708	0.5122
	5.1027	15.3		5.0973	343.3		5.0631	871		5.1033	1166.6		4.9728	1036.5		4.9366	0.34146
	5.1708	16.9		5.1652	338.9		5.1306	878		5.1714	1131.5		5.0391	1031.6		5.0024	0.34146
	5.2388	18.3		5.2332	336		5.1981	884.3		5.2394	1081.8		5.1055	1026.7		5.0683	0.73171
	5.3069	25.4		5.3012	333.9		5.2656	892.6		5.3075	1057.1		5.1718	1022.7		5.1341	0.82927
	5.3749	28.9		5.3691	315.3		5.3331	901.9		5.3755	1004		5.2381	1010.4		5.1999	0.85366
	5.4429	64.3		5.4371	272.6		5.4006	906		5.4436	976.5		5.3044	918.5		5.2657	0.78049
	5.511	107.8		5.505	37.5		5.4681	910.6		5.5116	942.5		5.3707	723.7		5.3316	0.73171
	5.579	125.7		5.573	11.5		5.5356	898.2		5.5796	892.1		5.437	266.5		5.3974	0.68293
	5.647	127.9		5.641	7.9		5.6031	899		5.6477	810.2		5.5033	29.2		5.4632	0.56098
	5.7151	127.5		5.7089	9.4		5.6706	901.4		5.7157	513.5		5.5696	31.7		5.529	0.53659
	5.7831	120.5		5.7769	16.7		5.7382	902.6		5.7838	113.4		5.6359	35.6		5.5948	0.39024
	5.8511	115.5		5.8449	22.3		5.8057	907.5		5.8518	61.4		5.7022	42.1		5.6607	0.63415
	5.9192	113.1		5.9128	27		5.8732	908.2		5.9199	93.4		5.7685	44.6		5.7265	0.87805
	5.9872	109.7		5.9808	29.5		5.9407	902.7		5.9879	132.9		5.8348	46.3		5.7923	1
	6.0553	105.5		6.0488	43.4		6.0082	903.8		6.056	192.4		5.9011	48.7		5.8581	0.92683
	6.1233	91.5		6.1167	87.2		6.0757	909		6.124	334.8		5.9674	48.8		5.9239	0.82927
	6.1913	42.3		6.1847	162.8		6.1432	910.6		6.192	554.5		6.0337	44		5.9898	0.78049
	6.2594	8.2		6.2526	208.8		6.2107	913		6.2601	667.4		6.1	42.9		6.0556	0.68293
	6.3274	2.6		6.3206	270.2		6.2782	911.9		6.3281	746.7		6.1663	442.1		6.1214	0.68293
	6.3954	2.9		6.3886	281.1		6.3457	906.1		6.3962	805.9		6.2326	1011.6		6.1872	0.4878
	6.4635	6.9		6.4565	314.3		6.4132	900.7		6.4642	870.2		6.2989	1073.4		6.2531	0.41463
	6.5315	11		6.5245	328.4		6.4807	898.1		6.5323	941		6.3652	1104.2
	6.5995	14.5		6.5925	327.5		6.5482	908.4		6.6003	977.9		6.4315	1107.9
	6.6676	16.9		6.6604	320.4		6.6157	927.2		6.6684	1026.7		6.4978	1109.5
	6.7356	19.3		6.7284	315.6		6.6833	1096.6		6.7364	1139		6.5642	1106.5
	6.8037	21.9		6.7964	307.5		6.7508	1198.3		6.8044	1162.5		6.6305	1101.5
	6.8717	25.9		6.8643	289.8		6.8183	1225.8		6.8725	1169.5		6.6968	1091.1
	6.9397	29.1		6.9323	245		6.8858	1243.8		6.9405	1171.6		6.7631	1044.6
	7.0078	31.5		7.0002	66.8		6.9533	1279.7		7.0086	1164.5		6.8294	934.2
	7.0758	90.9		7.0682	33.7		7.0208	1304.5		7.0766	1153.9		6.8957	401.5
	7.1438	111.2		7.1362	2.3		7.0883	1321.1		7.1447	1135.4		6.962	52.5
	7.2119	132.5		7.2041	1.6		7.1558	1325.4		7.2127	1101.9		7.0283	16.7
	7.2799	135.1		7.2721	2.4		7.2233	1339		7.2808	1058.9		7.0946	26.1
	7.3479	132.5		7.3401	5.1		7.2908	1341.4		7.3488	1039.4		7.1609	26.5
	7.416	126.9		7.408	7.9		7.3583	1339.3		7.4168	996.9		7.2272	28.9
	7.484	122.7		7.476	12		7.4258	1340.8		7.4849	947.3		7.2935	31.8
	7.5521	120.5		7.5439	21.3		7.4933	1348.2		7.5529	901.1		7.3598	33.6
	7.6201	116		7.6119	72.4		7.5609	1353.2		7.621	795		7.4261	36.9
	7.6881	95.1		7.6799	172.9		7.6284	1360.8		7.689	579.8		7.4924	38.2
	7.7562	75.1		7.7478	259.5		7.6959	1359.5		7.7571	10.1		7.5587	38.5
	7.8242	31.1		7.8158	301.3		7.7634	1359		7.8251	43.9		7.625	38
	7.8922	8.5		7.8838	322.4		7.8309	1358.1		7.8932	75.2		7.6913	38.8
	7.9603	4.2		7.9517	329.2		7.8984	1361.4		7.9612	94.4		7.7576	560.1
	8.0283	6.5		8.0197	330		7.9659	1361.6		8.0292	206.6		7.8239	961.9
	8.0963	8.5		8.0877	321.6		8.0334	1359.8		8.0973	418		7.8902	985.5
	8.1644	12		8.1556	321.7		8.1009	1359.2		8.1653	510.5		7.9565	1024.2
	8.2324	15.9		8.2236	313.9		8.1684	1359.8		8.2334	602.1		8.0229	1017.5
	8.3005	16.8		8.2915	295		8.2359	1364.9		8.3014	676.1		8.0892	1021.9
	8.3685	21.4		8.3595	274.3		8.3034	1369.4		8.3695	761.5		8.1555	1020
	8.4365	25.1		8.4275	194.7		8.3709	1371.2		8.4375	846.6		8.2218	1020
	8.5046	29.1		8.4954	15.2		8.4385	1373.4		8.5056	882.4		8.2881	1006.5
	8.5726	38.1		8.5634	5.1		8.506	1374.9		8.5736	942.6		8.3544	997.5
	8.6406	85.2		8.6314	3.3		8.5735	1375.4		8.6416	1038		8.4207	991.6
	8.7087	128		8.6993	5.4		8.641	1376.2		8.7097	1134.6		8.487	969.6
	8.7767	141.8		8.7673	8.2		8.7085	1377.1		8.7777	1138.7		8.5533	864.9
	8.8448	142.7		8.8353	12.4		8.776	1378.6		8.8458	1145.5		8.6196	599.2
	8.9128	141.3		8.9032	19.2		8.8435	1379.6		8.9138	1145.1		8.6859	148
	8.9808	136		8.9712	32		8.911	1378.5		8.9819	1143.4		8.7522	30.5
	9.0489	131.4		9.0391	46.9		8.9785	1378.6		9.0499	1142.4		8.8185	28.3
	9.1169	117.7		9.1071	163.3		9.046	1379.2		9.118	1132.3		8.8848	28.6
	9.1849	111.4		9.1751	253.3		9.1135	1375.7		9.186	1093.8		8.9511	29.6
	9.253	92.9		9.243	299.4		9.181	1371.8		9.254	1036.9		9.0174	32.7
	9.321	60.2		9.311	312.1		9.2485	1332.3		9.3221	981.7		9.0837	32.3
	9.389	34.6		9.379	317.2		9.3161	1153.6		9.3901	943.3		9.15	29.1
	9.4571	17.8		9.4469	315.5		9.3836	939.2		9.4582	897.6		9.2163	23.3
	9.5251	12.5		9.5149	311.1		9.4511	912		9.5262	857.6		9.2826	18.1
	9.5932	6.7		9.5829	307.8		9.5186	910.2		9.5943	836.3		9.3489	18.4
				9.6508	304.5		9.5861	909.4		9.6623	581.3		9.4152	19.1
				9.7188	294.2		9.6536	908.6		9.7304	57.8		9.4816	21
				9.7867	267.1		9.7211	908.6		9.7984	19.1		9.5479	18.3
				9.8547	208.6		9.7886	908.6		9.8664	68.6		9.6142	25.8
				9.9227	24.5		9.8561	909.3		9.9345	206.9		9.6805	760.7
				9.9906	9.4		9.9236	909.9		10.003	494.8		9.7468	952
				10.059	6.6		9.9911	911.2		10.071	636.7		9.8131	1006.4
				10.127	7.1		10.059	912.4		10.139	709.4		9.8794	1010.4
							10.126	913.8		10.207	758.1		9.9457	1007
							10.194	915.4		10.275	799.2		10.012	1005.6
							10.261	916		10.343	836.2		10.078	1005.4
							10.329	917.1		10.411	881.7		10.145	1003
							10.396	917.9		10.479	943.1		10.211	1001.7
							10.464	919.3		10.547	1105.6		10.277	1000
							10.531	920.5		10.615	1111.9		10.344	902.4
							10.599	920.8		10.683	1118		10.41	614.2
							10.666	922.3		10.751	1118.5		10.476	134.7
							10.734	923		10.819	1117.4		10.542	19.5
							10.801	924		10.887	1116		10.609	17.8
							10.869	924.6		10.955	1115.2		10.675	17.9
							10.936	925.1		11.023	1103.9		10.741	18.1
							11.004	925.6		11.091	1076		10.808	20.5
							11.071	925.8		11.159	997		10.874	23.4
							11.139	926.4		11.227	923.9		10.94	25.8
							11.206	927.2		11.295	901.2		11.007	26.8
							11.274	927.5		11.363	856.3		11.073	26.7
							11.341	928.2		11.431	789		11.139	26.2
							11.409	927.9		11.5	679.8		11.205	26.5
							11.476	928		11.568	526.5		11.272	28.2
							11.544	821.8		11.636	227.5		11.338	28.5
							11.611	549.9		11.704	57.6		11.404	28.7
							11.679	516.2		11.772	50.3		11.471	41.8
							11.746	498.8		11.84	54.2		11.537	760.7
							11.814	480.8		11.908	102.3		11.603	956
							11.881	469		11.976	239.7		11.67	1062.1
							11.949	458.7		12.044	377		11.736	1054.2
							12.016	450.4		12.112	585.3		11.802	1052.4
							12.084	446.1		12.18	684.8		11.869	1054.2
							12.151	445		12.248	730.1		11.935	1054
							12.219	443.8		12.316	822.2		12.001	1054.9
							12.286	446.1		12.384	894.2		12.067	1051.2
							12.354	449.1		12.452	940.3		12.134	1049.2
							12.421	450.6		12.52	958.5		12.2	1041.1
							12.489	451		12.588	1090.1		12.266	950.9
							12.556	451.4		12.656	1114.5		12.333	752
							12.624	453.1		12.724	1121.3		12.399	191.3
							12.691	455.5		12.792	1123.8		12.465	23.6
							12.759	456.4		12.86	1121.7		12.532	29.9
							12.826	457		12.928	1120		12.598	31.6
							12.894	457.4		12.996	1117.9		12.664	33.8
							12.961	457.5		13.065	1112.4		12.73	36.3
							13.029	457.3		13.133	1094.5		12.797	38.2
							13.096	456.7		13.201	1029.1		12.863	39.2
							13.164	455.7		13.269	987.2		12.929	39.8
							13.231	454.5		13.337	961.1		12.996	37.8
							13.299	451		13.405	880.4		13.062	38.4
							13.367	448.5		13.473	747.9		13.128	43.3
							13.434	445.7		13.541	600		13.195	571.4
							13.502	447.2		13.609	238.5		13.261	996.9
							13.569	448.8		13.677	66		13.327	1096.6
							13.637	445.3		13.745	42.5		13.394	1133.2
							13.704	353		13.813	99.4		13.46	1138.2
							13.772	183.1		13.881	203.1		13.526	1134.9
							13.839	1.6		13.949	444.3		13.592	1133.4
							13.907	4.8		14.017	524.6		13.659	1131
							13.974	7.3		14.085	592.4		13.725	1126.2
							14.042	9.6		14.153	677.7		13.791	1077.4
							14.109	11.7		14.221	738.3		13.858	1005.6
							14.177	12.8		14.289	861.1		13.924	795.1
							14.244	14.2		14.357	896.1		13.99	531.9
							14.312	16.6		14.425	1052		14.057	115.1
							14.379	18.3		14.493	1105		14.123	22.9
							14.447	20.5		14.562	1109.2
							14.514	21.7		14.63	1114.5
							14.582	23		14.698	1112.5
							14.649	24.2		14.766	1109.3
							14.717	25.4		14.834	1107
							14.784	27		14.902	1103.5
							14.852	27.7		14.97	1087.7
							14.919	28.9		15.038	1041.7
							14.987	29.2		15.106	958.2
							15.054	29.8		15.174	933.1
							15.122	30.5		15.242	906.2
							15.189	30.3		15.31	869.2
							15.257	30.2		15.378	824.9
							15.324	30.1		15.446	645
							15.392	30.8		15.514	434.7
							15.459	31.1		15.582	39.3
							15.527	31.4		15.65	21.4
							15.594	31.1		15.718	28.5
							15.662	31		15.786	36.5
							15.729	32.3		15.854	59.9
							15.797	33.3		15.922	114.5
							15.864	34.1		15.99	290.4
							15.932	34.2		16.058	470.9
							15.999	34.6		16.127	539.9
							16.067	34.8		16.195	610.5
							16.134	35.6		16.263	733.8
							16.202	36.1		16.331	829
							16.269	36.6		16.399	922.8
							16.337	37.9		16.467	1062.8
							16.404	38.5		16.535	1076.3
							16.472	39.4		16.603	1079.6
							16.539	39.8		16.671	1081.7
							16.607	40.1		16.739	1078.3
							16.674	40.7		16.807	1075.7
							16.742	40.5		16.875	1071.1
							16.809	40.9		16.943	1065
							16.877	41.5		17.011	1039.8
							16.944	41.6		17.079	1004.8
							17.012	42.1		17.147	958.2
							17.079	42.7		17.215	909.4
							17.147	43.4		17.283	871.7
							17.214	43.6		17.351	808.7
							17.282	43.8		17.419	775
										17.487	709.6
										17.555	519.8
										17.624	291
										17.692	27.6

## Sheet: Figure 5
(c)	7	Time (s)	Cap (nF)	6	Time (s)	Cap (nF)	5	Time (s)	Cap (nF)	4	Time (s)	Cap (nF)	3	Time (s)	Cap (nF)	2	Time (s)	Cap (nF)	1	Time (s)	Cap (nF)	0	Time (s)	Cap (nF)	(d)	K-nearest neighbors	0.99	(e)	K-nearest neighbors	3.16	(f)	K-nearest neighbors	1.75	(g)	average	0.381	(h)	Time (s)	Cap (nF)		Time (s)	Cap (nF)		Time (s)	Cap (nF)		Time (s)	Cap (nF)
		0	0		0	0.0039		0	0.0203		0	0.0048		0	0.001		0	0.0023		0	0.0003		0	0.0022		Linear regression	0.94		Linear regression	62.86		Linear regression	44.61		variance	0.363		0	0		0	0.0001		0	0.0024		0	0
		0.07522	1.2792		0.07565	1.9683		0.07632	1.7858		0.0733	0.9364		0.07522	0.8964		0.08328	0.6571		0.08154	0.4474		0.07689	0.0181		Random forest	0.95		Random forest	54.74		Random forest	18.91		standard deviation	0.308		0.07692	0.0012		0.08247	0.0007		0.08154	0.0012		0.08498	0
		0.15043	2.0982		0.15129	2.4951		0.15264	2.0992		0.14661	1.3642		0.15043	1.2003		0.16656	0.7778		0.16307	0.4479		0.15378	0.1181		Ridge regression	0.86		Ridge regression	96.66		Ridge regression	71.34		maximum	0.278		0.15384	0.0016		0.16494	0		0.16308	0		0.16996	0
		0.22565	2.7804		0.22693	2.6512		0.22896	2.3147		0.21992	1.6054		0.22565	1.2161		0.24984	0.8258		0.24461	0.4447		0.23067	0.143		Lasso	0.92		Lasso	72.17		Lasso	37.7					0.23075	0.0022		0.24742	0.0002		0.24462	0.0001		0.25494	0
		0.30087	3.1311		0.30258	2.8228		0.30527	2.3776		0.29322	1.7891		0.30086	1.2277		0.33312	0.8357		0.32614	0.4517		0.30756	0.1449		XGBoost	0.89		XGBoost	86.14		XGBoost	28.88					0.30767	0.0045		0.32989	0.001		0.32616	0.0036		0.33992	0.1094
		0.37608	3.2125		0.37822	2.8295		0.38159	2.3479		0.36653	1.8622		0.37608	1.239		0.4164	0.8055		0.40768	0.4539		0.38445	0.141														0.38459	0.1144		0.41236	0.6584		0.4077	0.7753		0.4249	0.437
		0.4513	3.3133		0.45387	2.861		0.45791	2.3312		0.43983	1.8846		0.4513	1.258		0.49968	0.7681		0.48922	0.4557		0.46134	0.1424														0.46151	0.7702		0.49483	1.1413		0.48924	1.0076		0.50988	0.8143
		0.52652	3.3472		0.52951	2.8721		0.53423	2.281		0.51314	1.9178		0.52651	1.3003		0.58295	0.7004		0.57075	0.4248		0.53823	0.1412														0.53843	1.1676		0.5773	1.325		0.57078	1.1739		0.59486	0.9602
		0.60173	3.3424		0.60516	2.8657		0.61055	2.2252		0.58644	1.9236		0.60173	1.2994		0.66623	0.6537		0.65229	0.0298		0.61512	0.1417														0.61534	1.4087		0.65978	1.5137		0.65232	1.3143		0.67984	1.0626
		0.67695	3.2735		0.6808	2.8606		0.68687	2.1333		0.65975	1.9248		0.67694	1.2972		0.74951	0.4497		0.73382	0.0008		0.69201	0.1419														0.69226	1.6783		0.74225	1.6274		0.73386	1.3927		0.76483	1.1388
		0.75216	2.69		0.75645	2.6329		0.76319	2.0194		0.73305	1.8879		0.75216	1.2876		0.83279	0.0019		0.81536	0.0006		0.7689	0.141														0.76918	1.8677		0.82472	1.7318		0.8154	1.4588		0.84981	1.1772
		0.82738	1.0369		0.83209	1.7065		0.83951	0.4053		0.80636	1.7609		0.82738	0.8479		0.91607	0.0013		0.8969	0.0005		0.84579	0.1385														0.8461	1.955		0.90719	1.7934		0.89694	1.4996		0.93479	1.1998
		0.9026	0.0166		0.90774	0.0016		0.91582	0.0126		0.87966	1.2813		0.90259	0.0134		0.99935	0.0031		0.97843	0.0005		0.92268	0.0343														0.92301	2.0115		0.98967	1.8107		0.97848	1.5151		1.0198	1.1986
		0.97781	0.0302		0.98338	0		0.99214	0.0121		0.95297	0.0037		0.97781	0.0118		1.0826	0.0048		1.06	0.0005		0.99957	0.0099														0.99993	2.0065		1.0721	1.8009		1.06	1.5104		1.1047	1.1767
		1.053	0.0348		1.059	0.0005		1.0685	0.0159		1.0263	0.0018		1.053	0.0086		1.1659	0.6962		1.1415	0.0006		1.0765	0.0017														1.0769	1.9097		1.1546	1.7604		1.1416	1.4785		1.1897	1.1183
		1.1282	2.0195		1.1347	0.0452		1.1448	0.02		1.0996	0.0031		1.1282	0.0076		1.2492	0.8194		1.223	0.4578		1.1533	0.0031														1.1538	1.7053		1.2371	1.6502		1.2231	1.3983		1.2747	0.9895
		1.2035	3.0625		1.2103	2.0429		1.2211	0.0192		1.1729	0.0009		1.2035	0.0026		1.3325	0.8348		1.3046	0.4563		1.2302	0.0145														1.2307	1.4815		1.3196	1.4803		1.3046	1.3146		1.3597	0.8391
		1.2787	3.2062		1.286	2.3321		1.2974	1.7731		1.2462	1.0928		1.2787	1.2559		1.4157	0.8208		1.3861	0.4545		1.3071	0.1288														1.3076	1.1226		1.402	1.2962		1.3862	1.1297		1.4447	0.4676
		1.3539	3.3692		1.3616	2.5418		1.3737	2.0117		1.3195	1.4753		1.3539	1.2568		1.499	0.816		1.4676	0.4494		1.384	0.1441														1.3845	0.6357		1.4845	1.0013		1.4677	0.8683		1.5297	0.1967
		1.4291	3.4142		1.4373	2.6787		1.4501	2.1613		1.3928	1.6232		1.4291	1.2645		1.5823	0.7985		1.5492	0.447		1.4609	0.1438														1.4614	0.1009		1.567	0.6974		1.5493	0.4469		1.6146	0
		1.5043	3.453		1.5129	2.7423		1.5264	2.2288		1.4661	1.751		1.5043	1.2742		1.6656	0.7687		1.6307	0.4295		1.5378	0.1467														1.5384	0		1.6494	0.3673		1.6308	0.0025		1.6996	0
		1.5795	3.4222		1.5885	2.8042		1.6027	2.2808		1.5394	1.8053		1.5795	1.2715		1.7489	0.587		1.7123	0.074		1.6147	0.148														1.6153	0.0076		1.7319	0		1.7123	0		1.7846	0
		1.6548	3.3826		1.6642	2.8283		1.679	2.3003		1.6127	1.8634		1.6548	1.2646		1.8321	0.002		1.7938	0.001		1.6916	0.1425														1.6922	0.008		1.8144	0.0004		1.7939	0.0038		1.8696	0
		1.73	3.3206		1.7398	2.8152		1.7553	2.296		1.686	1.9224		1.73	1.2613		1.9154	0.0018		1.8753	0.0009		1.7685	0.1449														1.7691	0.0064		1.8969	0.0004		1.8754	0.0027		1.9546	0
		1.8052	3.0072		1.8155	2.7875		1.8316	2.2696		1.7593	1.9044		1.8052	1.2405		1.9987	0.0023		1.9569	0.0009		1.8454	0.1438														1.846	0.0053		1.9793	0.0005		1.957	0.0033		2.0395	0
		1.8804	0.8046		1.8911	2.4364		1.908	2.2394		1.8326	1.881		1.8804	1.2129		2.082	0.0029		2.0384	0.0009		1.9222	0.1421														1.9229	0.0065		2.0618	0.001		2.0385	0.0031		2.1245	0
		1.9556	0.0391		1.9668	0.772		1.9843	2.2036		1.9059	1.8433		1.9556	1.1509		2.1653	0.0035		2.1199	0.0007		1.9991	0.1468														1.9999	0.0059		2.1443	0.001		2.12	0.0005		2.2095	0
		2.0308	0.0404		2.0424	0.0141		2.0606	2.1512		1.9792	1.5343		2.0308	0.0113		2.2485	0.7136		2.2015	0.0006		2.076	0.0324														2.0768	0		2.2267	0.0001		2.2016	0.0001		2.2945	0.2354
		2.1061	0.0425		2.1181	0.0144		2.1369	1.5337		2.0525	0.0168		2.106	0.0055		2.3318	0.7953		2.283	0.0005		2.1529	0.0005														2.1537	0.0017		2.3092	0.001		2.2831	0		2.3795	0.6051
		2.1813	2.0429		2.1937	0.0137		2.2132	0.0051		2.1259	0.015		2.1813	0.0023		2.4151	0.8305		2.3645	0.4479		2.2298	0.0015														2.2306	0.2898		2.3917	0.0007		2.3647	0.6739		2.4644	0.8109
		2.2565	2.8202		2.2693	2.0401		2.2896	0.0098		2.1992	0.0139		2.2565	0		2.4984	0.8353		2.4461	0.4475		2.3067	0.0034														2.3075	0.7748		2.4742	0.0001		2.4462	0.9822		2.5494	0.9613
		2.3317	3.1307		2.345	2.2598		2.3659	0.0106		2.2725	0.0137		2.3317	0.0004		2.5817	0.8303		2.5276	0.4446		2.3836	0.0329														2.3845	1.1064		2.5566	0.9553		2.5277	1.1157		2.6344	1.0896
		2.4069	3.2649		2.4206	2.561		2.4422	0.0181		2.3458	0.0139		2.4069	1.0983		2.6649	0.8259		2.6092	0.441		2.4605	0.1472														2.4614	1.3303		2.6391	1.1682		2.6093	1.2567		2.7194	1.1509
		2.4821	3.3072		2.4963	2.6729		2.5185	0.0263		2.4191	1.2185		2.4821	1.1995		2.7482	0.8169		2.6907	0.4384		2.5374	0.145														2.5383	1.5729		2.7216	1.3628		2.6908	1.3376		2.8044	1.191
		2.5574	3.353		2.5719	2.7414		2.5948	1.1834		2.4924	1.566		2.5573	1.244		2.8315	0.7144		2.7722	0.4354		2.6142	0.145														2.6152	1.7894		2.8041	1.4982		2.7724	1.4224		2.8893	1.2024
		2.6326	3.3464		2.6476	2.7798		2.6712	1.7231		2.5657	1.736		2.6326	1.2622		2.9148	0.0004		2.8538	0.4335		2.6911	0.1439														2.6921	1.8957		2.8865	1.6312		2.8539	1.4796		2.9743	1.1882
		2.7078	3.3142		2.7232	2.8116		2.7475	2.0154		2.639	1.8194		2.7078	1.2651		2.9981	0.0017		2.9353	0.4302		2.768	0.1441														2.769	1.9864		2.969	1.7052		2.9354	1.502		3.0593	1.1485
		2.783	2.8279		2.7989	2.8454		2.8238	2.1182		2.7123	1.8446		2.783	1.2663		3.0813	0.0025		3.0168	0.0007		2.8449	0.1461														2.846	2.019		3.0515	1.7736		3.017	1.5065		3.1443	1.051
		2.8582	1.6262		2.8745	2.8355		2.9001	2.2164		2.7856	1.866		2.8582	1.2555		3.1646	0.0029		3.0984	0.0005		2.9218	0.1446														2.9229	1.9834		3.1339	1.7987		3.0985	1.4855		3.2293	0.8915
		2.9334	0.03		2.9502	2.7478		2.9764	2.2635		2.8589	1.8741		2.9334	1.2513		3.2479	0.0027		3.1799	0.0006		2.9987	0.1438														2.9998	1.8539		3.2164	1.8078		3.1801	1.4204		3.3142	0.6725
		3.0087	0.0262		3.0258	2.312		3.0527	2.3042		2.9322	1.8602		3.0086	1.2545		3.3312	0.7866		3.2614	0.0005		3.0756	0.1422														3.0767	1.6844		3.2989	1.7671		3.2616	1.339		3.3992	0.2853
		3.0839	0.0256		3.1014	0.5086		3.1291	2.3246		3.0055	1.8483		3.0839	1.166		3.4144	0.8098		3.343	0.0005		3.1525	0.1019														3.1536	1.4031		3.3814	1.6987		3.3431	1.1875		3.4842	0
		3.1591	1.7273		3.1771	0.0065		3.2054	2.3135		3.0788	1.761		3.1591	0.3334		3.4977	0.8216		3.4245	0.0004		3.2294	0.0042														3.2306	0.9794		3.4638	1.5505		3.4247	0.9576		3.5692	0
		3.2343	2.473		3.2527	0.0073		3.2817	2.2756		3.1521	1.5418		3.2343	0.0152		3.581	0.8358		3.506	0.0004		3.3063	0.0021														3.3075	0.6135		3.5463	1.4125		3.5062	0.7339		3.6542	0
		3.3095	2.8865		3.3284	0.003		3.358	2.2388		3.2254	0.4503		3.3095	0.0138		3.6643	0.8167		3.5876	0.0003		3.3831	0.0043														3.3844	0.0673		3.6288	1.1593		3.5878	0.0047		3.7391	0
		3.3847	3.1262		3.404	0.0044		3.4343	1.5626		3.2987	0.0117		3.3847	0.0096		3.7476	0.8053		3.6691	0.4367		3.46	0.0072														3.4613	0.0042		3.7112	0.8199		3.6693	0.003		3.8241	0
		3.46	3.2911		3.4797	2.1176		3.5107	0		3.372	0.0145		3.4599	0.0065		3.8308	0.7847		3.7507	0.4382		3.5369	0.0702														3.5382	0.008		3.7937	0		3.7508	0.0033		3.9091	0
		3.5352	3.3169		3.5553	2.4185		3.587	0.001		3.4453	0.0141		3.5352	1.1307		3.9141	0.7329		3.8322	0.4408		3.6138	0.1427														3.6151	0.0079		3.8762	0		3.8324	0.0017		3.9941	0
		3.6104	3.3053		3.631	2.6447		3.6633	0.0104		3.5187	0.0126		3.6104	1.1965		3.9974	0.0008		3.9137	0.4451		3.6907	0.1474														3.6921	0.0076		3.9587	0		3.9139	0		4.0791	0
		3.6856	3.255		3.7066	2.7539		3.7396	0.0281		3.592	1.3828		3.6856	1.242		4.0807	0.0014		3.9953	0.4497		3.7676	0.145														3.769	0.0072		4.0411	0.0004		3.9955	0.0036		4.1641	0.2116
		3.7608	2.9965		3.7822	2.7812		3.8159	1.7228		3.6653	1.5754		3.7608	1.2705		4.164	0.0012		4.0768	0.0249		3.8445	0.148														3.8459	0.0058		4.1236	0.0004		4.077	0.0034		4.249	0.5907
		3.836	1.0872		3.8579	2.7988		3.8923	1.9663		3.7386	1.7211		3.836	1.2814		4.2472	0.0013		4.1583	0.0005		3.9214	0.1441														3.9228	0.0049		4.2061	0.0005		4.1585	0.003		4.334	0.7939
		3.9113	0.0263		3.9335	2.8113		3.9686	2.1124		3.8119	1.8593		3.9112	1.2866		4.3305	0.0009		4.2399	0.0005		3.9983	0.1438														3.9997	0.0044		4.2886	0.0004		4.2401	0.0019		4.419	0.9748
		3.9865	0.0264		4.0092	2.7771		4.0449	2.17		3.8852	1.9135		3.9864	1.2913		4.4138	0.7506		4.3214	0.0006		4.0751	0.1441														4.0766	0.0029		4.371	0		4.3216	0.0014		4.504	1.087
		4.0617	0.0301		4.0848	2.7056		4.1212	2.1865		3.9585	1.9087		4.0617	1.2817		4.4971	0.7886		4.4029	0.0006		4.152	0.1473														4.1536	0.3956		4.4535	0.0005		4.4032	0.0013		4.589	1.1626
		4.1369	1.9614		4.1605	2.5553		4.1975	2.2178		4.0318	1.9003		4.1369	1.2685		4.5804	0.8088		4.4845	0.0006		4.2289	0.1485														4.2305	0.7881		4.536	0.0006		4.4847	0.5202		4.6739	1.1943
		4.2121	2.8655		4.2361	2.4419		4.2738	2.2321		4.1051	1.8871		4.2121	1.2211		4.6636	0.828		4.566	0.0006		4.3058	0.0937														4.3074	1.124		4.6184	0.6773		4.5662	0.7507		4.7589	1.2107
		4.2873	3.1389		4.3118	1.3948		4.3502	2.132		4.1784	1.7952		4.2873	0.7824		4.7469	0.8069		4.6475	0.0004		4.3827	0.0027														4.3843	1.4114		4.7009	1.0712		4.6478	1.0251		4.8439	1.2022
		4.3626	3.3403		4.3874	0.018		4.4265	2.0824		4.2517	1.4959		4.3625	0.0123		4.8302	0.731		4.7291	0.419		4.4596	0.0033														4.4612	1.5802		4.7834	1.2403		4.7293	1.191		4.9289	1.1736
		4.4378	3.4235		4.4631	0.0106		4.5028	1.176		4.325	0.0041		4.4377	0.0125		4.9135	0.5991		4.8106	0.4266		4.5365	0.0018														4.5382	1.77		4.8659	1.4274		4.8109	1.2821		5.0139	1.1044
		4.513	3.4451		4.5387	0.0097		4.5791	0.004		4.3983	0.015		4.513	0.0081		4.9968	0.4533		4.8922	0.4369		4.6134	0.0101														4.6151	1.9114		4.9483	1.544		4.8924	1.3837		5.0988	0.979
		4.5882	3.3562		4.6143	1.6228		4.6554	0.011		4.4716	0.0148		4.5882	0.0026		5.08	0		4.9737	0.4358		4.6903	0.0693														4.692	1.9724		5.0308	1.6631		4.9739	1.4368		5.1838	0.8288
		4.6634	3.0624		4.69	2.165		4.7318	0.0129		4.5449	0.0137		4.6634	0.0001		5.1633	0.001		5.0552	0.4417		4.7672	0.1416														4.7689	2.0063		5.1133	1.7472		5.0555	1.4796		5.2688	0.5167
		4.7386	2.3862		4.7656	2.4077		4.8081	0.0147		4.6182	0.4121		4.7386	1.1444		5.2466	0.0012		5.1368	0.3753		4.844	0.1507														4.8458	1.9807		5.1957	1.7842		5.137	1.4978		5.3538	0.0928
		4.8139	0.03		4.8413	2.6594		4.8844	1.5036		4.6915	1.1692		4.8138	1.2558		5.3299	0.0015		5.2183	0.001		4.9209	0.1504														4.9227	1.8797		5.2782	1.804		5.2186	1.4885		5.4388	0
		4.8891	0.0315		4.9169	2.7723		4.9607	1.853		4.7648	1.4547		4.889	1.3079		5.4132	0.0015		5.2998	0.0008		4.9978	0.1453														4.9997	1.742		5.3607	1.7865		5.3001	1.4414		5.5237	0
		4.9643	0.0322		4.9926	2.8222		5.037	2.0863		4.8381	1.6719		4.9643	1.3213		5.4964	0.7245		5.3814	0.0007		5.0747	0.1483														5.0766	1.4919		5.4432	1.7331		5.3816	1.3769		5.6087	0
		5.0395	0.791		5.0682	2.8406		5.1134	2.187		4.9115	1.8343		5.0395	1.3284		5.5797	0.7608		5.4629	0.0005		5.1516	0.1414														5.1535	1.1574		5.5256	1.6013		5.4632	1.2458		5.6937	0
		5.1147	2.2494		5.1439	2.7938		5.1897	2.2029		4.9848	1.8348		5.1147	1.3322		5.663	0.8004		5.5444	0.0004		5.2285	0.1474														5.2304	0.8293		5.6081	1.4092		5.5447	1.0426		5.7787	0
		5.1899	2.6634		5.2195	2.7888		5.266	2.2317		5.0581	1.8466		5.1899	1.3308		5.7463	0.8067		5.626	0.0002		5.3054	0.1455														5.3073	0.01		5.6906	1.2443		5.6263	0.8421		5.8637	0
		5.2652	3.065		5.2951	2.7595		5.3423	2.2294		5.1314	1.8547		5.2651	1.3306		5.8295	0.8299		5.7075	0.0002		5.3823	0.1422														5.3843	0		5.773	0.9339		5.7078	0.2805		5.9486	0
		5.3404	3.224		5.3708	2.5275		5.4186	2.2656		5.2047	1.8571		5.3403	1.3264		5.9128	0.8298		5.7891	0.451		5.4592	0.0973														5.4612	0.0072		5.8555	0.2058		5.7893	0.0026		6.0336	0
		5.4156	3.3499		5.4464	0.8991		5.4949	2.1045		5.278	1.7151		5.4156	1.2848		5.9961	0.8352		5.8706	0.4453		5.5361	0.0016														5.5381	0.0075		5.938	0		5.8709	0.0027		6.1186	0.0002
		5.4908	3.3992		5.5221	0.0129		5.5713	1.7242		5.3513	1.5404		5.4908	0.1887		6.0794	0.8101		5.9521	0.4461		5.6129	0.0007														5.615	0.007		6.0205	0		5.9524	0.003		6.2036	0.4138
		5.566	3.4318		5.5977	0.0134		5.6476	0.0008		5.4246	0.9204		5.566	0.0133		6.1627	0.527		6.0337	0.4421		5.6898	0.0007														5.6919	0.0068		6.1029	0		6.034	0.0021		6.2886	0.6765
		5.6412	3.2718		5.6734	0.0097		5.7239	0.0139		5.4979	0.0094		5.6412	0.0067		6.2459	0		6.1152	0.4401		5.7667	0.0058														5.7688	0.0064		6.1854	0		6.1155	0.0003		6.3735	0.8693
		5.7165	2.8318		5.749	0.0077		5.8002	0.0195		5.5712	0.0087		5.7164	0.005		6.3292	0.0011		6.1967	0.4367		5.8436	0.1239														5.8458	0.0041		6.2679	0.0003		6.197	0.0035		6.4585	1.0126
		5.7917	0.0308		5.8247	0.8694		5.8765	0.022		5.6445	0.0091		5.7916	0.003		6.4125	0.0012		6.2783	0.0116		5.9205	0.137														5.9227	0.0034		6.3504	0.0004		6.2786	0.0032		6.5435	1.0872
		5.8669	0.0241		5.9003	1.6196		5.9529	0.0245		5.7178	0.0085		5.8668	0.002		6.4958	0.0015		6.3598	0.0003		5.9974	0.1399														5.9996	0.0042		6.4328	0.0006		6.3601	0.0026		6.6285	1.1539
		5.9421	0.0467		5.9759	2.4609		6.0292	1.4735		5.7911	0.8462		5.9421	0.9482		6.5791	0.0015		6.4413	0.0002		6.0743	0.1407														6.0765	0.4797		6.5153	0.0005		6.4417	0		6.7135	1.1885
		6.0173	2.7272		6.0516	2.7537		6.1055	1.7		5.8644	1.7232		6.0173	1.2443		6.6623	0.3279		6.5229	0.0002		6.1512	0.1421														6.1534	0.9096		6.5978	0.0004		6.5232	0		6.7984	1.199
		6.0925	3.0064		6.1272	2.8408		6.1818	1.9837		5.9377	1.9031		6.0925	1.2595		6.7456	0.5496		6.6044	0.0002		6.2281	0.1474														6.2303	1.1365		6.6802	0.0035		6.6047	0.0016		6.8834	1.1925
		6.1678	3.1551		6.2029	2.8481		6.2581	2.0645		6.011	1.9024		6.1677	1.297		6.8289	0.7645		6.6859	0.0002		6.3049	0.1496														6.3073	1.3932		6.7627	1.0194		6.6863	0.6306		6.9684	1.1533
		6.243	3.2809		6.2785	2.8367		6.3345	2.1124		6.0843	1.9015		6.2429	1.302		6.9122	0.7835		6.7675	0.0002		6.3818	0.1484														6.3842	1.5649		6.8452	1.2263		6.7678	0.9462		7.0534	1.0956
		6.3182	3.3451		6.3542	2.8268		6.4108	2.1722		6.1576	1.886		6.3181	1.3024		6.9955	0.8192		6.849	0.0001		6.4587	0.1512														6.4611	1.7463		6.9277	1.4387		6.8494	1.1319		7.1384	0.999
		6.3934	3.2924		6.4298	2.7248		6.4871	2.1969		6.2309	1.866		6.3934	1.3		7.0787	0.8297		6.9306	0		6.5356	0.1426														6.538	1.854		7.0101	1.5868		6.9309	1.2442		7.2234	0.8798
		6.4686	3.2237		6.5055	2.6023		6.5634	2.2522		6.3042	1.8503		6.4686	1.2983		7.162	0.8238		7.0121	0.4118		6.6125	0.0296														6.6149	1.9581		7.0926	1.6775		7.0124	1.3533		7.3083	0.6155
		6.5438	3.0644		6.5811	2.2417		6.6397	2.1963		6.3776	1.8188		6.5438	1.2884		7.2453	0.7761		7.0936	0.4232		6.6894	0.0041														6.6919	2.0071		7.1751	1.7542		7.094	1.4136		7.3933	0.0712
		6.6191	2.9377		6.6568	1.3367		6.716	1.8752		6.4509	1.8017		6.619	1.2811		7.3286	0.627		7.1752	0.4342		6.7663	0.004														6.7688	1.9994		7.2575	1.7917		7.1755	1.4714		7.4783	0
		6.6943	1.8319		6.7324	0.0035		6.7924	0.0095		6.5242	1.6321		6.6942	0.7274		7.4119	0.2902		7.2567	0.4377		6.8432	0.0058														6.8457	1.9188		7.34	1.82		7.2571	1.4945		7.5633	0
		6.7695	0.0193		6.808	0.004		6.8687	0.0196		6.5975	0.6988		6.7694	0.018		7.4951	0		7.3382	0.4343		6.9201	0.0066														6.9226	1.8044		7.4225	1.8154		7.3386	1.5045		7.6483	0
		6.8447	0.0268		6.8837	0.0036		6.945	0.0233		6.6708	0.0171		6.8447	0.0224		7.5784	0.001		7.4198	0.4409		6.997	0.1375														6.9995	1.5782		7.505	1.7781		7.4201	1.4787		7.7332	0
		6.9199	0.0253		6.9593	0.0014		7.0213	0.0268		6.7441	0.0163		6.9199	0.0228		7.6617	0.0012		7.5013	0.4389		7.0738	0.1375														7.0764	1.2785		7.5874	1.6855		7.5017	1.4298		7.8182	0
		6.9951	1.0568		7.035	1.8078		7.0976	1.5659		6.8174	0.0133		6.9951	0.02		7.745	0.0012		7.5828	0.0005		7.1507	0.1385														7.1534	0.9696		7.6699	1.5818		7.5832	1.3315		7.9032	0
		7.0704	2.7063		7.1106	2.368		7.174	1.9112		6.8907	0.011		7.0703	0.0167		7.8283	0.3256		7.6644	0.0005		7.2276	0.1433														7.2303	0.2446		7.7524	1.3983		7.6648	1.2258		7.9882	0
		7.1456	2.8719		7.1863	2.5364		7.2503	2.138		6.964	0.9149		7.1455	1.2555		7.9115	0.6492		7.7459	0.0003		7.3045	0.1375														7.3072	0		7.8349	1.1431		7.7463	1.022		8.0732	0
		7.2208	3.1333		7.2619	2.7026		7.3266	2.2413		7.0373	1.7242		7.2207	1.2975		7.9948	0.7694		7.8275	0.0003		7.3814	0.1423														7.3841	0.0066		7.9173	0.8972		7.8278	0.8152		8.1581	0
		7.296	3.2759		7.3376	2.7797		7.4029	2.2338		7.1106	1.7693		7.296	1.308		8.0781	0.7792		7.909	0.0003		7.4583	0.1441														7.461	0.0068		7.9998	0		7.9094	0.2575		8.2431	0.4643
		7.3712	3.3641		7.4132	2.8046		7.4792	2.2699		7.1839	1.8387		7.3712	1.2961		8.1614	0.799		7.9905	0.0001		7.5352	0.1469														7.538	0.0062		8.0823	0		7.9909	0.0027		8.3281	0.7844
		7.4464	3.379		7.4888	2.8274		7.5555	2.287		7.2572	1.8348		7.4464	1.3063		8.2446	0.8115		8.0721	0.0001		7.6121	0.1462														7.6149	0.0063		8.1647	0		8.0725	0.0018		8.4131	0.9212
		7.5216	3.43		7.5645	2.8292		7.6319	2.2838		7.3305	1.8441		7.5216	1.3086		8.3279	0.7895		8.1536	0.415		7.689	0.0025														7.6918	0.006		8.2472	0		8.154	0.0029		8.4981	1.0553
		7.5969	3.4347		7.6401	2.8197		7.7082	2.1139		7.4038	1.8518		7.5968	1.303		8.4112	0.7568		8.2351	0.4223		7.7659	0.0036														7.7687	0.0043		8.3297	0		8.2355	0.0036		8.583	1.1364
		7.6721	3.4151		7.7158	2.8039		7.7845	1.5579		7.4771	1.8538		7.672	1.306		8.4945	0.7346		8.3167	0.4377		7.8427	0.0072														7.8456	0.0031		8.4122	0		8.3171	0.0031		8.668	1.1736
		7.7473	3.2305		7.7914	2.4778		7.8608	0.009		7.5504	1.8573		7.7472	1.3114		8.5778	0.7065		8.3982	0.4456		7.9196	0.087														7.9225	0.3126		8.4946	0.0001		8.3986	0.0035		8.753	1.1989
		7.8225	2.5021		7.8671	2.017		7.9371	0.0203		7.6237	1.7625		7.8225	1.2571		8.661	0.3811		8.4797	0.456		7.9965	0.144														7.9995	0.7321		8.5771	0.0002		8.4802	0.0032		8.838	1.2046
		7.8977	0.0108		7.9427	0.014		8.0135	0.0243		7.697	1.5126		7.8977	0.3742		8.7443	0		8.5613	0.4513		8.0734	0.1452														8.0764	1.0643		8.6596	0.0002		8.5617	0		8.923	1.1933
		7.9729	0.0096		8.0184	0.0142		8.0898	0.0275		7.7704	0		7.9729	0.0096		8.8276	0.0002		8.6428	0.4062		8.1503	0.1484														8.1533	1.3577		8.742	0		8.6432	0		9.0079	1.1483
		8.0482	0.0154		8.094	0.0074		8.1661	0.0297		7.8437	0.0022		8.0481	0.0167		8.9109	0.0014		8.7243	0.0005		8.2272	0.1474														8.2302	1.5941		8.8245	0.8108		8.7248	0		9.0929	1.0615
		8.1234	1.8165		8.1697	1.5426		8.2424	1.4533		7.917	0.0046		8.1233	0.0184		8.9942	0.0011		8.8059	0.0005		8.3041	0.1505														8.3071	1.7382		8.907	1.188		8.8063	0.0035		9.1779	0.9686
		8.1986	2.5302		8.2453	2.0065		8.3187	1.7577		7.9903	0.0053		8.1985	0.0168		9.0774	0.6826		8.8874	0.0005		8.381	0.1521														8.384	1.8846		8.9895	1.3373		8.8879	0.8408		9.2629	0.7612
		8.2738	2.7892		8.3209	2.3213		8.3951	2.0552		8.0636	0.0058		8.2738	0.0153		9.1607	0.7274		8.969	0.0004		8.4579	0.1467														8.461	1.9565		9.0719	1.5076		8.9694	1.0571		9.3479	0.3957
		8.349	3.108		8.3966	2.5371		8.4714	2.1694		8.1369	0.4069		8.349	1.1408		9.244	0.7676		9.0505	0.0003		8.5347	0.1438														8.5379	2.0051		9.1544	1.6051		9.0509	1.1806		9.4328	0
		8.4242	3.2884		8.4722	2.6499		8.5477	2.2486		8.2102	1.6933		8.4242	1.1916		9.3273	0.8061		9.132	0.0003		8.6116	0.1495														8.6148	1.9803		9.2369	1.6998		9.1325	1.3085		9.5178	0
		8.4995	3.3316		8.5479	2.6867		8.624	2.285		8.2835	1.8105		8.4994	1.2385		9.4106	0.8189		9.2136	0.0002		8.6885	0.1466														8.6917	1.9012		9.3194	1.764		9.214	1.3865		9.6028	0
		8.5747	3.3825		8.6235	2.7035		8.7003	2.2932		8.3568	1.813		8.5746	1.2501		9.4938	0.8386		9.2951	0.4414		8.7654	0.0021														8.7686	1.7428		9.4018	1.7909		9.2956	1.4566		9.6878	0
		8.6499	3.4265		8.6992	2.718		8.7766	2.218		8.4301	1.8214		8.6498	1.2582		9.5771	0.8361		9.3766	0.4495		8.8423	0.0047														8.8456	1.4789		9.4843	1.8089		9.3771	1.4919		9.7728	0
		8.7251	3.4528		8.7748	2.7253		8.853	1.3668		8.5034	1.8293		8.7251	1.2528		9.6604	0.75		9.4582	0.4521		8.9192	0.0038														8.9225	1.2243		9.5668	1.8003		9.4586	1.5043		9.8578	0
		8.8003	3.3723		8.8505	2.7524		8.9293	0.0054		8.5767	1.8314		8.8003	1.2651		9.7437	0.6883		9.5397	0.4479		8.9961	0.0059														8.9994	0.7607		9.6492	1.7426		9.5402	1.4915		9.9427	0
		8.8755	3.2844		8.9261	2.7689		9.0056	0.0109		8.65	1.8234		8.8755	1.2615		9.827	0.0012		9.6212	0.4472		9.073	0.0805														9.0763	0		9.7317	1.6197		9.6217	1.4518		10.028	0
		8.9508	2.9196		9.0017	2.6913		9.0819	0.0142		8.7233	1.8325		8.9507	1.2658		9.9102	0.0002		9.7028	0.4316		9.1499	0.1445														9.1532	0.0058		9.8142	1.4894		9.7033	1.3567		10.113	0
		9.026	1.4008		9.0774	1.5337		9.1582	0.0155		8.7966	1.6569		9.0259	1.2541		9.9935	0.0006		9.7843	0.3927		9.2268	0.1456														9.2301	0.0065		9.8967	1.2441		9.7848	1.2529		10.198	0.3987
		9.1012	0		9.153	0.014		9.2346	1.4834		8.8699	0.9629		9.1011	0.02		10.077	0.0009		9.8659	0.0348		9.3036	0.1468														9.3071	0.0061		9.9791	0.8965		9.8663	1.0739		10.283	0.6871
		9.1764	0.0084		9.2287	0.0171		9.3109	1.7156		8.9432	0.012		9.1764	0.0158		10.16	0.0012		9.9474	0.0005		9.3805	0.1494														9.384	0.0064		10.062	0.1701		9.9479	0.8023		10.368	0.8535
		9.2516	0.0125		9.3043	0.0167		9.3872	2.0619		9.0165	0.0124		9.2516	0.0146		10.243	0.5699		10.029	0.0005		9.4574	0.1492														9.4609	0.0062		10.144	0		10.029	0.3967		10.453	0.9928
		9.3268	1.4564		9.38	1.706		9.4635	2.2153		9.0898	0.0085		9.3268	0.0115		10.327	0.6852		10.11	0.0003		9.5343	0.1486														9.5378	0.0058		10.227	0		10.111	0		10.538	1.0975
		9.4021	2.9912		9.4556	1.9604		9.5398	2.273		9.1632	0.0059		9.402	0.0088		10.41	0.7261		10.192	0.0003		9.6112	0.1477														9.6147	0.0044		10.309	0		10.193	0.0026		10.623	1.1452
		9.4773	3.1862		9.5313	2.1104		9.6162	2.2997		9.2365	0.0062		9.4772	0.9448		10.493	0.7892		10.274	0.0003		9.6881	0.1447														9.6917	0.0037		10.391	0		10.274	0.0032		10.708	1.1848
		9.5525	3.2254		9.6069	2.4815		9.6925	2.3233		9.3098	1.0327		9.5524	1.1178		10.576	0.8373		10.355	0.0003		9.765	0.1521														9.7686	0.6109		10.474	0		10.356	0.0033		10.793	1.2011
		9.6277	3.2527		9.6826	2.6205		9.7688	2.3143		9.3831	1.3027		9.6276	1.2297		10.66	0.8385		10.437	0.0002		9.8419	0.1489														9.8455	0.968		10.556	0		10.437	0.0037		10.878	1.2013
		9.7029	3.2922		9.7582	2.6942		9.8451	2.2789		9.4564	1.6053		9.7029	1.2435		10.743	0.824		10.518	0.4398		9.9188	0														9.9224	1.2376		10.639	0.0003		10.519	0.0026		10.962	1.1789
		9.7781	3.3593		9.8338	2.7876		9.9214	1.3716		9.5297	1.6589		9.7781	1.2562		10.826	0.8046		10.6	0.4481		9.9957	0.0003														9.9993	1.417		10.721	0		10.6	0.0031		11.047	1.1192
		9.8534	3.3338		9.9095	2.8181		9.9977	0.0188		9.603	1.7557		9.8533	1.2738		10.91	0.0598		10.681	0.4542		10.073	0.0019														10.076	1.6202		10.804	0		10.682	0		11.132	1.0469
		9.9286	3.3439		9.9851	2.8559		10.074	0.023		9.6763	1.8555		9.9285	1.2812		10.993	0.0002		10.763	0.4459		10.149	0.0042														10.153	1.7424		10.886	0		10.763	0		11.217	0.9023
		10.004	3.2929		10.061	2.8672		10.15	0.0263		9.7496	1.8623		10.004	1.2895					10.844	0.4317		10.226	0.0997														10.23	1.8867		10.969	1.016		10.845	0.6039		11.302	0.6466
		10.079	1.602		10.136	2.7613		10.227	0.0273		9.8229	1.8582		10.079	1.2912					10.926	0.4036		10.303	0.1463														10.307	1.9691		11.051	1.2221		10.926	0.8748		11.387	0.2162
		10.154	0.0192		10.212	1.499		10.303	0.0278		9.8962	1.8485		10.154	0.8329					11.007	0.3699		10.38	0.1429														10.384	2.006		11.134	1.4132		11.008	1.0765		11.472	0
		10.229	0.0175		10.288	0.016		10.379	1.5958		9.9695	1.8317		10.229	0.0124					11.089	0.0007		10.457	0.1405														10.461	2.0002		11.216	1.5322		11.089	1.2277		11.557	0
		10.305	0.0131		10.363	0.0171		10.456	1.795		10.043	1.5335		10.305	0.0158								10.534	0.1481														10.538	1.941		11.299	1.6447		11.171	1.3232		11.642	0
		10.38	0.6893		10.439	0.017		10.532	2.193		10.116	0.014		10.38	0.0143								10.611	0.1485														10.615	1.8071		11.381	1.7068		11.253	1.4106		11.727	0
		10.455	2.703		10.515	0.0177		10.608	2.3039		10.189	0.0104		10.455	0.0259								10.688	0.1453														10.692	1.6163		11.464	1.768		11.334	1.4566		11.812	0
		10.53	2.9816		10.59	1.901		10.685	2.3863		10.263	0.0116		10.53	0.8556								10.765	0.1437														10.769	1.4251		11.546	1.7956		11.416	1.4924		11.897	0
		10.606	3.1364		10.666	2.1235		10.761	2.3643		10.336	0.0098		10.605	1.2291								10.841	0.1415														10.845	1.0945		11.629	1.801		11.497	1.5044		11.982	0
		10.681	3.2956		10.742	2.4328		10.837	2.3665		10.409	0.0126		10.681	1.2588								10.918	0.1504														10.922	0.7892		11.711	1.7714		11.579	1.4923		12.067	0
		10.756	3.4156		10.817	2.5685		10.914	2.2221		10.483	1.0986		10.756	1.2703								10.995	0.1526														10.999	0.033		11.794	1.7176		11.66	1.4306		12.152	0
		10.831	3.4335		10.893	2.6661		10.99	1.5805		10.556	1.4296		10.831	1.2819								11.072	0.0137														11.076	0		11.876	1.5845		11.742	1.3547		12.237	0.3178
		10.906	3.4214		10.969	2.6689		11.066	0.0037		10.629	1.7234		10.906	1.2852								11.149	0.0022														11.153	0.0064		11.958	1.3865		11.823	1.1972		12.322	0.6647
		10.982	3.4308		11.044	2.7165					10.703	1.7867		10.982	1.2976																							11.23	0.0065		12.041	1.2011		11.905	1.052		12.407	0.8808
		11.057	3.3859		11.12	2.7458					10.776	1.8242		11.057	1.3147																							11.307	0.0064		12.123	0.8927		11.986	0.7873		12.492	0.995
		11.132	3.2463		11.195	2.7776					10.849	1.8584		11.132	1.2612																							11.384	0.0063		12.206	0		12.068	0.2519		12.577	1.1039
		11.207	1.1885		11.271	2.6732					10.922	1.9208		11.207	1.0626																							11.461	0.006		12.288	0		12.149	0		12.662	1.1514
		11.282	0.0199		11.347	2.2601					10.996	1.9224		11.282	0.0124																							11.538	0.0036		12.371	0		12.231	0.0031		12.747	1.1879
					11.422	1.9512					11.069	1.9151																										11.615	0.0029		12.453	0		12.313	0.0036		12.832	1.2059
					11.498	0.17					11.142	1.9132																										11.692	0.0022		12.536	0		12.394	0.0034		12.917	1.2042
					11.574	0.0014					11.216	1.3958																										11.768	0.6978		12.618	0		12.476	0.0039		13.002	1.1866
											11.289	0.0098																										11.845	1.0973		12.701	0.0001		12.557	0.0035		13.087	1.1269
																																						11.922	1.2827		12.783	0		12.639	0.003		13.172	1.0311
																																						11.999	1.4943		12.866	0.0002		12.72	0.0036		13.257	0.9292
																																						12.076	1.6346		12.948	0		12.802	0.001		13.342	0.6791
																																						12.153	1.7841		13.031	0.8444		12.883	0		13.427	0.4232
																																						12.23	1.8747		13.113	1.1586		12.965	0.6789		13.512	0
																																						12.307	1.9649		13.196	1.3704		13.046	0.9806		13.597	0
																																						12.384	2.0018		13.278	1.5375		13.128	1.1245		13.682	0
																																						12.461	2.0067		13.36	1.6331		13.209	1.276		13.767	0
																																						12.538	1.9314		13.443	1.7134		13.291	1.386		13.852	0
																																						12.615	1.8192		13.525	1.7559		13.373	1.4375		13.937	0
																																						12.691	1.6278		13.608	1.7877		13.454	1.4801		14.022	0
																																						12.768	1.4242		13.69	1.7966		13.536	1.4991		14.107	0
																																						12.845	1.1072		13.773	1.7731		13.617	1.5014		14.192	0
																																						12.922	0.6327		13.855	1.6889		13.699	1.4762		14.277	0.4289
																																						12.999	0		13.938	1.5911		13.78	1.4019		14.362	0.6892
																																						13.076	0.004		14.02	1.4299		13.862	1.2773		14.447	0.8865
																																						13.153	0.0064		14.103	1.172		13.943	1.1384		14.532	1.0328
																																						13.23	0.0062		14.185	0.909		14.025	0.9053		14.617	1.1071
																																						13.307	0.0062		14.268	0		14.106	0.6688		14.702	1.1673
																																						13.384	0.0061		14.35	0		14.188	0		14.787	1.1984
																																						13.461	0.0043		14.433	0		14.27	0.0035		14.872	1.2087
																																						13.538	0.0036		14.515	0		14.351	0.0037		14.957	1.2075
																																						13.614	0.0036		14.598	0		14.433	0.0035		15.042	1.1804
																																						13.691	0.0736		14.68	0		14.514	0.0039		15.127	1.1351
																																						13.768	0.8447		14.763	0		14.596	0.0036		15.212	1.0397
																																						13.845	1.2145		14.845	0.0003		14.677	0.003		15.297	0.8807
																																						13.922	1.384		14.927	0		14.759	0.0029		15.381	0.6757
																																						13.999	1.5886		15.01	0.7477		14.84	0		15.466	0.1388
																																						14.076	1.7611		15.092	1.0748		14.922	0.0024		15.551	0
																																						14.153	1.8593		15.175	1.2881		15.003	0.0679		15.636	0
																																						14.23	1.9646		15.257	1.475		15.085	0.8368		15.721	0
																																						14.307	2.0062		15.34	1.5847		15.166	0.9997		15.806	0
																																						14.384	2.0249		15.422	1.6939		15.248	1.1701		15.891	0
																																						14.461	1.967		15.505	1.7597		15.33	1.2733		15.976	0
																																						14.537	1.8688		15.587	1.7833		15.411	1.3756		16.061	0
																																						14.614	1.6968		15.67	1.7936		15.493	1.4446		16.146	0
																																						14.691	1.5174		15.752	1.7764		15.574	1.4766		16.231	0
																																						14.768	1.1969		15.835	1.7101		15.656	1.4994		16.316	0.6665
																																						14.845	0.7917		15.917	1.5783		15.737	1.4927		16.401	0.8284
																																						14.922	0.0852		16	1.422		15.819	1.4411		16.486	0.9739
																																						14.999	0		16.082	1.1706		15.9	1.3348		16.571	1.0662
																																						15.076	0.0063		16.165	0.7979		15.982	1.2351		16.656	1.1417
																																						15.153	0.0062		16.247	0		16.063	1.0271		16.741	1.1822
																																						15.23	0.0061		16.329	0		16.145	0.8303		16.826	1.1967
																																						15.307	0.0061		16.412	0		16.226	0.1234		16.911	1.2029
																																						15.384	0.006		16.494	0		16.308	0		16.996	1.1878
																																						15.46	0.0034		16.577	0		16.39	0.0029		17.081	1.1537
																																						15.537	0.003		16.659	0		16.471	0.0034		17.166	1.0734
																																						15.614	0		16.742	0		16.553	0.0039		17.251	0.9479
																																						15.691	0.7477		16.824	0.0001		16.634	0.0035		17.336	0.7928
																																						15.768	1.1544		16.907	0		16.716	0.0029		17.421	0.4466
																																						15.845	1.3978		16.989	0		16.797	0.0017		17.506	0
																																						15.922	1.5427		17.072	0.8591		16.879	0.0017		17.591	0
																																						15.999	1.7112		17.154	1.2105		16.96	0		17.676	0
																																						16.076	1.8131		17.237	1.3649		17.042	0.6598		17.761	0
																																						16.153	1.913		17.319	1.5324		17.123	0.915		17.846	0
																																						16.23	1.9666		17.402	1.6497		17.205	1.1056		17.931	0
																																						16.307	2.0064		17.484	1.7169		17.286	1.2167		18.016	0
																																						16.384	1.9984		17.567	1.7661		17.368	1.3366		18.101	0
																																						16.46	1.9278		17.649	1.7853		17.45	1.4209		18.186	0
																																						16.537	1.8039		17.732	1.7914		17.531	1.46		18.271	0.4291
																																						16.614	1.671		17.814	1.7519		17.613	1.4897		18.356	0.7212
																																						16.691	1.4385		17.896	1.6884		17.694	1.5004		18.441	0.8797
																																						16.768	1.2156		17.979	1.5457		17.776	1.4804		18.526	1.0272
																																						16.845	0.7792		18.061	1.403		17.857	1.4342		18.611	1.1132
																																						16.922	0		18.144	1.1628		17.939	1.324		18.696	1.1531
																																						16.999	0		18.226	0.7917		18.02	1.1714		18.781	1.1815
																																						17.076	0.0062		18.309	0		18.102	1.0084		18.866	1.1968
																																						17.153	0.0064		18.391	0		18.183	0.7079		18.951	1.1976
																																						17.23	0.0061		18.474	0		18.265	0		19.036	1.1773
																																						17.307	0.0063		18.556	0		18.347	0.0038		19.121	1.1208
																																						17.383	0.006		18.639	0		18.428	0.0034		19.206	1.0511
																																						17.46	0.0055		18.721	0		18.51	0.0031		19.291	0.9098
																																						17.537	0.0044		18.804	0.0001		18.591	0.0035		19.376	0.6536
																																						17.614	0.0046		18.886	0.0001		18.673	0.0033		19.461	0.2507
																																						17.691	0.7906		18.969	0		18.754	0.0031		19.546	0
																																						17.768	1.1231		19.051	0.0001		18.836	0		19.631	0
																																						17.845	1.3678		19.134	1.0087		18.917	0		19.716	0
																																						17.922	1.5152		19.216	1.1963		18.999	0.0018		19.8	0
																																						17.999	1.7004		19.298	1.3887		19.08	0.6723		19.885	0
																																						18.076	1.8066		19.381	1.5		19.162	0.9869
																																						18.153	1.9187		19.463	1.6293		19.243	1.1181
																																						18.23	1.9857		19.546	1.6995		19.325	1.2645
																																						18.306	2.0065		19.628	1.7588		19.407	1.3548
																																						18.383	1.9823		19.711	1.787		19.488	1.4281
																																						18.46	1.913		19.793	1.7902		19.57	1.4735
																																						18.537	1.7781		19.876	1.7579		19.651	1.4909
																																						18.614	1.5608		19.958	1.7022		19.733	1.4985
																																						18.691	1.3528		20.041	1.573		19.814	1.4736
																																						18.768	0.9713		20.123	1.3805		19.896	1.4008
																																						18.845	0.2147		20.206	1.1872		19.977	1.3146
																																						18.922	0		20.288	0.8852		20.059	1.1546
																																						18.999	0.0039		20.371	0		20.14	0.9308
																																						19.076	0.0063		20.453	0		20.222	0.713
																																						19.153	0.0063		20.536	0		20.303	0
																																						19.229	0.0063					20.385	0.0029
																																						19.306	0.0062					20.467	0.0034
																																						19.383	0.006					20.548	0.0032
																																						19.46	0.0036
																																						19.537	0
[truncated: 16 more columns]
